# Supplementary material for: Distributed electrified heating for efficient hydrogen production
Source: Nat Commun. 2024 May 8;15:3868. doi: 10.1038/s41467-024-47534-8 (PMC11078997; doi:10.1038/s41467-024-47534-8)
Supplement: Supplementary file 4 — Source Data [file 41467_2024_47534_MOESM4_ESM.xlsx]

## Sheet: Figure 2B
Time on stream (min)	CH4 conversion	H2 yield	C2H2 yield
0	83.3815	27.063	2.71608
3	90.3723	30.0552	2.22064
6	92.5429	31.272	1.7791
9	94.2441	31.9216	1.73698
12	94.1114	32.2956	1.31563
15	95.7867	33.3538	0.855686
18	97.273	34.2684	0.471951
21	98.1791	34.6081	0.455811
24	98.4775	34.729	0.441517
27	98.57	34.6526	0.550948
30	98.3201	34.253	0.861305
33	98.1727	34.2955	0.766218
36	98.6487	34.5968	0.634912
39	98.8802	34.8214	0.493
42	99.0327	34.8096	0.559162
45	98.9568	34.6506	0.69114
48	98.8129	34.5223	0.767989
51	98.7729	34.1946	1.08148
54	98.4256	33.911	1.241
57	98.4346	33.8844	1.27082
60	98.2909	33.0503	2.05361
63	97.565	32.6392	2.20541
66	97.5211	32.672	2.15693
69	97.4995	32.8532	1.96805
72	97.483	32.99	1.82532
75	97.4873	33.3023	1.51455
78	97.5083	33.6234	1.20099
81	97.6658	33.6057	1.27495
84	97.5653	33.5668	1.278
87	97.5171	33.6082	1.21934
90	97.483	33.7216	1.09378
93	97.5007	33.7119	1.10977
96	97.3806	33.6538	1.12505
99	97.3677	33.645	1.1292
102	97.3704	33.6339	1.14128
105	97.4189	33.0985	1.69395
108	97.1598	32.9907	1.70922
111	97.0862	33.3703	1.30332
114	97.1534	33.2285	1.4691
117	97.0487	33.235	1.42524
120	96.8895	33.2147	1.38874
123	96.9771	33.1052	1.52944
126	96.7187	33.0276	1.51476
129	96.7113	32.9413	1.59844
132	96.5838	33.2584	1.23578
135	96.7091	33.0818	1.45716
138	96.4625	33.1756	1.27533
141	96.6325	33.3142	1.19744
144	96.525	33.1707	1.30247
147	96.4018	33.1319	1.29728
150	96.3978	33.086	1.34174
153	96.2981	33.0437	1.34846
156	96.2138	32.9312	1.43085
159	96.1299	32.8958	1.43633
162	96.1011	32.8844	1.43746
165	95.8572	32.8398	1.39495
168	95.8559	32.8344	1.3999
171	95.7026	32.9163	1.26325
174	95.76	32.8924	1.30758
177	95.6923	32.9017	1.27415
180	95.6524	33.0116	1.14994
183	95.6139	33.0447	1.1031
186	95.6865	33.0661	1.10765
189	95.581	33.0521	1.08397
192	95.5991	33.1402	1.00231
195	96.0093	33.3237	0.96532
198	96.111	33.4131	0.91222
201	96.2315	33.439	0.929362
204	96.2299	33.3605	1.00734
207	96.0879	33.2375	1.07963
210	95.9364	33.2563	1.0067
213	96.0747	33.5537	0.758708
216	96.6677	33.8576	0.666587
219	96.8488	33.8535	0.735325
222	96.8864	33.7515	0.850759
225	96.6628	33.6886	0.83386
228	96.6362	33.7351	0.777841
231	96.8651	33.8739	0.720827
234	97.0579	33.9825	0.681003
237	97.182	33.9631	0.744775
240	97.02	33.9007	0.749336
243	97.0178	34.0193	0.629925
246	97.1198	34.0666	0.619017
249	97.0433	33.8686	0.789715
252	96.856	33.7298	0.861667
255	96.7745	33.715	0.847295
258	96.7392	33.6524	0.897318
267	96.1995	32.9806	1.37632
270	96.7989	34.0981	0.472939
273	97.9864	34.3246	0.670582
276	97.8412	33.2618	1.68152
282	96.8669	32.9286	1.66672
285	97.3489	34.2822	0.485231
288	98.1104	34.7724	0.267069
291	97.9706	34.5995	0.389941
294	97.5778	34.3993	0.449873
297	97.4732	34.3044	0.507489
300	97.3158	34.2393	0.516339
303	97.316	34.3101	0.445635
306	97.7566	34.4818	0.431221
309	98.0084	34.5815	0.421465
312	98.1299	34.6842	0.362237
315	98.5209	34.8605	0.325566
318	98.6203	34.8955	0.326
321	98.6848	34.8952	0.349417
324	98.7404	34.8938	0.370667
327	98.722	34.9087	0.349172
330	98.6984	34.9262	0.323209
333	98.6822	34.9169	0.326768
336	98.7378	34.9048	0.358701
339	98.6442	34.8655	0.364586
342	98.7546	34.6673	0.602246
345	98.7146	34.1569	1.09828
348	98.4761	33.5935	1.57654
351	98.1942	34.2001	0.869264
354	98.5575	34.9071	0.291956
357	99.1087	35.2671	0.128867
360	99.3595	35.3614	0.124125
363	99.3473	35.3402	0.14102
366	99.3359	35.3407	0.136431
369	99.3006	35.3353	0.129212
372	99.3153	35.3443	0.125451
375	99.3511	35.3568	0.125786
378	99.2612	35.3154	0.135058
381	99.3162	35.332	0.138028
384	99.2245	35.2986	0.138763
387	99.2312	35.3087	0.130998
390	99.2237	35.3213	0.115696
393	99.3383	35.3711	0.106834
396	99.3432	35.3763	0.103444
399	99.3546	35.3716	0.112217
402	99.3261	35.3542	0.119355
405	99.3222	35.3779	0.0943138
408	99.4156	35.4427	0.0628339
411	99.5465	35.4917	0.0606242
414	99.5774	35.501	0.0623938
417	99.597	35.5015	0.0688611
420	99.4823	35.4487	0.0806542
423	99.4554	35.436	0.0837727
426	99.4823	35.4501	0.0792556
429	99.4468	35.4423	0.074391
432	99.4531	35.4399	0.0790882
435	99.4428	35.4296	0.0857245
438	99.5304	35.4603	0.0862456
441	99.4384	35.4429	0.0708269
444	99.5419	35.4889	0.061738
447	99.555	35.5044	0.0509339
450	99.5799	35.5221	0.042106
453	99.6122	35.5395	0.0362593
456	99.6519	35.5564	0.033515
459	99.6648	35.4292	0.165428
462	99.3167	34.7213	0.748964
465	99.068	34.6544	0.727039
468	99.0557	34.6742	0.702879
471	99.0891	34.6989	0.690071
474	99.0699	34.7974	0.584751
477	99.2224	35.2022	0.234408
480	99.5265	35.4815	0.0636593
483	99.6463	35.5562	0.0317785
486	99.6714	35.5707	0.0262201
489	99.6703	35.575	0.0214847
492	99.6826	35.6009	0
495	99.7044	35.6087	0
498	99.7018	35.6078	0
501	99.7006	35.6074	0
504	99.6644	35.5944	0
507	99.6297	35.5612	0.0207943
510	99.6508	35.568	0.0215584
513	99.667	35.5752	0.0201035
516	99.6677	35.5366	0.0590332
519	99.6179	35.4514	0.126402
522	99.6436	35.4309	0.156119
525	99.5732	35.3711	0.190783
528	99.6027	35.3327	0.239736
531	99.4688	35.3168	0.207723
534	99.5135	35.3131	0.227455
537	99.5002	35.3634	0.172375
540	99.5881	35.4989	0.0683424
543	99.6352	35.5533	0.0307366
546	99.6779	35.5993	0
549	99.6826	35.6009	0
552	99.6804	35.6001	0
555	99.6642	35.5943	0
558	99.6628	35.5939	0
561	99.6248	35.5803	0
564	99.6653	35.5947	0
567	99.5701	35.5429	0.0178183
570	99.3281	35.452	0.0222852
573	99.6256	35.5573	0.0232168
576	99.415	35.4844	0.0209798
579	99.6885	35.603	0
582	99.5699	35.5607	0
585	99.6549	35.591	0
588	99.669	35.5961	0
591	99.6841	35.6015	0
594	99.6607	35.5931	0
597	99.6862	35.6022	0
600	99.662	35.5936	0
603	99.6591	35.5925	0
606	99.6527	35.5902	0
609	99.6392	35.5854	0
612	99.6097	35.5749	0
615	99.6251	35.5804	0
618	99.6124	35.5759	0
621	99.5645	35.5587	0
624	99.58	35.5643	0
627	99.5664	35.5594	0
630	99.59	35.5679	0
633	99.5606	35.5574	0
636	99.5551	35.5554	0
639	99.5522	35.5543	0
642	99.5311	35.5468	0
645	99.5132	35.5404	0
648	99.5041	35.5372	0
651	99.527	35.5454	0
654	99.5186	35.5423	0
657	99.4907	35.5324	0
660	99.4897	35.532	0
663	99.4796	35.5284	0
666	99.5157	35.5413	0
669	99.5475	35.5527	0
672	99.4861	35.5308	0
675	99.502	35.5364	0
678	99.4955	35.5341	0
681	99.4841	35.53	0
684	99.4557	35.5199	0
687	99.467	35.5239	0
690	99.4248	35.5089	0
693	99.4334	35.5119	0
696	99.4306	35.5109	0
699	99.4356	35.5127	0
702	99.4407	35.5145	0
705	99.4665	35.5237	0
708	99.4283	35.5101	0
711	99.4301	35.5107	0
714	99.3506	35.4466	0.0357618
717	99.3218	35.4299	0.0421473
720	99.3113	35.4264	0.0419463
723	99.3165	35.429	0.0411708
726	99.353	35.4443	0.038936
729	100	35.5498	0.164528
732	100	32.5393	3.17503
735	100	35.6945	0.0198104
738	96.8111	23.6268	10.9486
741	97.3132	25.7024	9.05237
744	97.6907	24.9503	9.93926
747	97.6822	26.3616	8.52486
750	97.5852	28.0187	6.83312
753	97.7182	31.0665	3.83283
756	97.8562	32.8193	2.12934
759	97.9764	33.4702	1.52135
762	98.0062	33.804	1.19817
765	98.1925	34.1529	0.915881
768	98.1767	34.3175	0.745601
771	97.8657	34.2955	0.656534
774	97.5192	34.2707	0.557552
777	97.5925	34.3017	0.552727
780	97.7644	34.3129	0.602977
783	97.8268	34.3149	0.62322
786	97.8141	34.3282	0.605445
789	97.8419	34.3363	0.607252
792	97.867	34.3335	0.619028
795	98.0269	34.3783	0.631311
798	98.1728	34.436	0.625722
801	98.2465	34.3753	0.712699
804	98.2548	34.2147	0.876283
807	98.3045	34.2055	0.903279
810	98.4453	34.2983	0.860704
813	98.5125	34.3399	0.843177
816	98.5504	34.344	0.852604
819	98.5322	34.333	0.857077
822	98.5321	34.3595	0.830526
825	98.6035	34.4525	0.763045
828	98.6306	34.5498	0.675363
831	98.6296	34.5974	0.62744
834	98.6375	34.6057	0.62195
837	98.7323	34.643	0.618499
840	98.7928	34.6957	0.587475
843	98.8845	34.7432	0.572675
846	98.8534	34.743	0.561824
849	98.8003	34.7318	0.554011
852	98.8156	34.7525	0.538779
855	98.8882	34.8146	0.502631
858	98.9781	34.8889	0.460471
861	99.0602	34.9497	0.428906
864	99.0799	34.972	0.413677
867	99.1262	35.0126	0.389655
870	99.1855	35.0754	0.347958
873	99.1952	35.1231	0.303785
876	99.1983	35.1369	0.291039
879	99.3744	35.1652	0.325675
882	99.2635	35.1269	0.324333
885	99.2225	35.1705	0.266116
888	99.2594	35.2551	0.194739
891	99.3013	35.3218	0.14295
894	99.3397	35.3676	0.110922
897	99.3439	35.3894	0.0905833
900	99.3551	35.4063	0.0776501
903	99.3642	35.4179	0.0692655
906	99.3722	35.427	0.0631047
909	99.4159	35.4494	0.0563328
912	99.3789	35.4401	0.0523315
915	99.4161	35.456	0.0497741
918	99.4546	35.4731	0.046381
921	99.4113	35.4614	0.0426423
924	99.4551	35.4794	0.04032
927	99.5352	35.5104	0.0378851
930	99.5179	35.5058	0.0363148
933	99.5182	35.5077	0.0345673
936	99.5225	35.5103	0.0334848
939	99.5974	35.5387	0.0317434
942	99.5401	35.5191	0.0309638
945	99.5322	35.517	0.0301936
948	99.5169	35.5131	0.0286677
951	99.5321	35.5194	0.0278258
954	99.5393	35.5235	0.0263135
957	99.5377	35.5244	0.0247894
960	99.5793	35.5405	0.0235094
963	99.5392	35.5275	0.0222491
966	99.5232	35.5225	0.0215453
969	99.5225	35.523	0.0207367
972	99.5042	35.518	0.0191662
975	99.5028	35.5176	0.0190788
978	99.4951	35.5158	0.0182012
981	99.4903	35.5323	0
984	99.4936	35.5334	0
987	99.5023	35.5365	0
990	99.6107	35.5753	0
993	99.4634	35.5227	0
996	99.497	35.5346	0
999	99.4557	35.5199	0
1002	99.4514	35.5184	0
1005	99.4708	35.5253	0
1008	99.4291	35.5104	0
1011	99.4738	35.5264	0
1014	99.5316	35.547	0
1017	99.5623	35.5579	0
1020	99.6164	35.5773	0
1023	99.617	35.5775	0
1026	99.6659	35.595	0
1029	99.7257	35.6163	0
1032	99.6577	35.592	0
1035	99.6548	35.591	0
1038	99.67	35.5964	0
1041	99.6481	35.5886	0
1044	99.6668	35.5953	0
1047	99.6314	35.5826	0
1050	99.6354	35.5841	0
1053	99.6747	35.5981	0
1056	99.6214	35.5791	0
1059	99.6627	35.5938	0
1062	99.6253	35.5805	0
1065	99.6692	35.5961	0
1068	99.6137	35.5763	0
1071	99.6307	35.5824	0
1074	99.6147	35.5767	0
1077	99.6537	35.5906	0
1080	99.6159	35.5771	0
1083	99.6395	35.5855	0
1086	99.646	35.5878	0
1089	99.6437	35.587	0
1092	99.6227	35.5795	0
1095	99.6797	35.5999	0
1098	99.6254	35.5805	0
1101	99.6335	35.5834	0
1104	99.6763	35.5987	0
1107	99.6266	35.5809	0
1110	99.6244	35.5801	0
1113	99.6238	35.5799	0
1116	99.6269	35.581	0
1119	99.629	35.5818	0
1122	99.6234	35.5798	0
1125	99.6171	35.5775	0
1128	99.6106	35.5752	0
1131	99.6031	35.5725	0
1134	99.5629	35.5582	0
1137	99.5904	35.568	0
1140	99.6255	35.5805	0
1143	99.5802	35.5644	0
1146	99.5818	35.5649	0
1149	99.6215	35.5791	0
1152	99.5979	35.5707	0
1155	99.603	35.5725	0
1158	99.6111	35.5754	0
1161	99.6002	35.5715	0
1164	99.5924	35.5687	0
1167	99.5914	35.5684	0
1170	99.5878	35.5671	0
1173	99.5516	35.5542	0
1176	99.5559	35.5557	0
1179	99.4953	35.534	0
1182	99.4576	35.5206	0
1185	99.3306	35.4752	0
1188	99.1909	35.4253	0
1191	99.0491	35.3747	0
1194	98.9258	35.3306	0
1197	98.8359	35.2985	0
1200	98.2299	35.0821	0
1203	92.6613	33.0933	0
1206	86.0677	30.7384	0
1209	84.7795	30.2784	0
1212	84.9133	30.3262	0
1215	85.0659	30.3807	0
1218	85.0145	30.3623	0
1221	84.5858	30.2092	0
1224	83.899	29.9639	0
1227	82.9999	29.6428	0
1230	61.4317	21.9399	0
1233
1236
1239
1242
1245
1248
1251
1254
1257
1260
1263
1266
1269
1272
1275
1278
1281

## Sheet: Figure 2D
	Initial Coulombic efficiency	Revisable capacity
	%	mAh/g
Fresh	39	23
Spent	95	218.9

## Sheet: Figure 2E
Capacity/mA.h/g	Cycle 1	Capa	Cycle2	Capa3	Cycle3	Capa4	Cycle4	Capa5	Cycle5	Capa10	Cycle10	Capa15	Cycle15	Capa20	Cycle 20
		Capacity/mA.h/g	Ewe/V	Capacity/mA.h/g	Ewe/V	Capacity/mA.h/g	Ewe/V	Capacity/mA.h/g	Ewe/V		Ewe/V	Capacity/mA.h/g	Ewe/V	Capacity/mA.h/g	Ewe/V
Cycle 1
SpeCap/mAh/g	Voltage/V	SpeCap/mAh/g	Voltage/V	SpeCap/mAh/g	Voltage/V	SpeCap/mAh/g	Voltage/V	SpeCap/mAh/g	Voltage/V	SpeCap/mAh/g	Voltage/V	SpeCap/mAh/g	Voltage/V	SpeCap/mAh/g	Voltage/V
0	1.1024	0	2.3996	0	2.4098	0	2.4144	0	2.4157	0	2.4386	0	2.4395	0	2.4414
0.1	1.0972	0.1	2.3713	0.1	2.3841	0.1	2.3912	0.1	2.3934	0	2.4222	0	2.4234	0	2.4253
0.1	1.091	0.1	2.3459	0.1	2.3608	0.1	2.3692	0.1	2.3729	0.1	2.4048	0.1	2.4079	0.1	2.4104
0.1	1.0813	0.1	2.3199	0.1	2.3388	0.1	2.3484	0.1	2.3524	0.1	2.3887	0.1	2.3937	0.1	2.3958
0.1	1.0751	0.1	2.2969	0.1	2.318	0.1	2.3279	0.1	2.3335	0.1	2.3744	0.1	2.3797	0.1	2.3816
0.1	1.0662	0.1	2.2743	0.1	2.2976	0.1	2.3084	0.1	2.3155	0.1	2.3602	0.1	2.3658	0.1	2.3692
0.1	1.0603	0.1	2.2538	0.1	2.2777	0.1	2.2907	0.1	2.2982	0.1	2.3453	0.1	2.354	0.1	2.3565
0.1	1.055	0.1	2.2331	0.1	2.2588	0.1	2.2728	0.1	2.2802	0.1	2.3329	0.1	2.3394	0.1	2.3447
0.2	1.0497	0.1	2.2129	0.1	2.2418	0.1	2.2542	0.1	2.2644	0.1	2.3196	0.1	2.3282	0.1	2.3323
0.2	1.0401	0.1	2.1937	0.1	2.2238	0.1	2.2377	0.1	2.2492	0.1	2.3065	0.1	2.3165	0.1	2.3214
0.2	1.0308	0.2	2.176	0.2	2.207	0.2	2.2225	0.2	2.234	0.1	2.2938	0.1	2.3034	0.1	2.309
0.2	1.0255	0.2	2.1574	0.2	2.1915	0.2	2.2073	0.2	2.2185	0.1	2.2821	0.1	2.2926	0.1	2.2991
0.2	1.0172	0.2	2.141	0.2	2.1754	0.2	2.1918	0.2	2.2036	0.2	2.2709	0.2	2.2805	0.2	2.2886
0.2	1.0116	0.2	2.123	0.2	2.1593	0.2	2.1773	0.2	2.19	0.2	2.2585	0.2	2.2706	0.2	2.2777
0.3	1.0026	0.2	2.1069	0.2	2.1444	0.2	2.1624	0.2	2.1757	0.2	2.247	0.2	2.2585	0.2	2.2669
0.3	0.9949	0.2	2.0917	0.2	2.1305	0.2	2.1481	0.2	2.1624	0.2	2.2362	0.2	2.2486	0.2	2.2566
0.3	0.9852	0.2	2.0756	0.2	2.1153	0.2	2.1342	0.2	2.15	0.2	2.2263	0.2	2.238	0.2	2.2458
0.3	0.9772	0.2	2.0601	0.2	2.1022	0.2	2.1218	0.2	2.137	0.2	2.2154	0.2	2.2284	0.2	2.2362
0.4	0.9701	0.2	2.0449	0.2	2.0867	0.2	2.1075	0.2	2.1239	0.2	2.2046	0.2	2.2185	0.2	2.2281
0.4	0.9617	0.3	2.0306	0.3	2.0753	0.3	2.0951	0.3	2.1119	0.2	2.194	0.2	2.2083	0.2	2.2173
0.4	0.9552	0.3	2.0173	0.3	2.0613	0.3	2.0824	0.3	2.0991	0.2	2.1844	0.2	2.1993	0.2	2.2083
0.4	0.9468	0.3	2.0027	0.3	2.048	0.3	2.0685	0.3	2.0867	0.2	2.1742	0.2	2.1894	0.2	2.1977
0.4	0.9403	0.3	1.9897	0.3	2.0334	0.3	2.0573	0.3	2.0762	0.2	2.1655	0.2	2.181	0.2	2.19
0.5	0.9335	0.3	1.9764	0.3	2.0223	0.3	2.0449	0.3	2.0638	0.3	2.1549	0.3	2.1717	0.3	2.181
0.5	0.927	0.3	1.9618	0.3	2.0095	0.3	2.0322	0.3	2.0526	0.3	2.1463	0.3	2.1621	0.3	2.172
0.5	0.9208	0.3	1.9503	0.3	1.9978	0.3	2.0213	0.3	2.0421	0.3	2.1367	0.3	2.1534	0.3	2.163
0.5	0.9152	0.3	1.9364	0.3	1.9863	0.3	2.0092	0.3	2.0303	0.3	2.127	0.3	2.1453	0.3	2.1549
0.6	0.9093	0.3	1.9234	0.3	1.9758	0.3	1.9975	0.4	2.0192	0.3	2.1174	0.3	2.137	0.3	2.1472
0.6	0.9031	0.4	1.911	0.4	1.9637	0.4	1.9866	0.4	2.008	0.3	2.1088	0.3	2.128	0.3	2.1379
0.6	0.8963	0.4	1.8995	0.4	1.9506	0.4	1.9758	0.4	1.9978	0.3	2.0998	0.3	2.1187	0.3	2.1305
0.6	0.891	0.4	1.8868	0.4	1.9407	0.4	1.9643	0.4	1.9878	0.3	2.0917	0.3	2.1112	0.3	2.1227
0.7	0.8857	0.4	1.8744	0.4	1.9293	0.4	1.9525	0.4	1.9767	0.3	2.0827	0.3	2.1026	0.3	2.1134
0.7	0.8805	0.4	1.8635	0.4	1.9178	0.4	1.9429	0.4	1.9668	0.3	2.0743	0.3	2.0951	0.3	2.1066
0.7	0.8743	0.4	1.8521	0.4	1.9069	0.4	1.9314	0.4	1.9562	0.3	2.0663	0.3	2.0858	0.3	2.0982
0.8	0.869	0.4	1.8403	0.4	1.8967	0.4	1.9224	0.4	1.9457	0.4	2.057	0.4	2.0793	0.4	2.0914
0.8	0.8628	0.4	1.8304	0.4	1.8865	0.4	1.9119	0.4	1.9364	0.4	2.0486	0.4	2.0716	0.4	2.083
0.8	0.8572	0.5	1.8192	0.5	1.8753	0.5	1.9017	0.5	1.9255	0.4	2.0415	0.4	2.0629	0.4	2.0762
0.9	0.851	0.5	1.8071	0.5	1.866	0.5	1.8911	0.5	1.9156	0.4	2.0328	0.4	2.0564	0.4	2.0681
0.9	0.8451	0.5	1.7956	0.5	1.8552	0.5	1.8812	0.5	1.9072	0.4	2.025	0.4	2.048	0.4	2.0607
1	0.8383	0.5	1.7863	0.5	1.8455	0.5	1.8716	0.5	1.8973	0.4	2.0176	0.4	2.0412	0.4	2.053
1	0.8324	0.5	1.7755	0.5	1.8362	0.5	1.8623	0.5	1.8886	0.4	2.0083	0.4	2.0325	0.4	2.0464
1.1	0.8271	0.5	1.7649	0.5	1.8269	0.5	1.853	0.5	1.8797	0.4	2.0002	0.4	2.025	0.4	2.0381
1.1	0.8216	0.5	1.7556	0.5	1.8161	0.5	1.8428	0.5	1.87	0.4	1.9937	0.4	2.0185	0.4	2.0313
1.2	0.816	0.5	1.7448	0.5	1.8071	0.5	1.8338	0.5	1.862	0.4	1.9863	0.4	2.0105	0.4	2.0241
1.2	0.8098	0.5	1.7352	0.5	1.7969	0.5	1.8248	0.5	1.8527	0.5	1.9782	0.5	2.0027	0.5	2.0179
1.3	0.8042	0.6	1.725	0.6	1.7891	0.6	1.8158	0.6	1.844	0.5	1.9711	0.5	1.9959	0.5	2.0095
1.4	0.7989	0.6	1.7163	0.6	1.7792	0.6	1.8065	0.6	1.8347	0.5	1.9637	0.5	1.99	0.5	2.0018
1.5	0.7937	0.6	1.7067	0.6	1.7702	0.6	1.7969	0.6	1.8269	0.5	1.9565	0.5	1.9823	0.5	1.9956
1.5	0.7881	0.6	1.6964	0.6	1.7615	0.6	1.7891	0.6	1.818	0.5	1.9491	0.5	1.9758	0.5	1.99
1.7	0.7828	0.6	1.6884	0.6	1.7535	0.6	1.7808	0.6	1.809	0.5	1.942	0.5	1.9692	0.5	1.9816
1.8	0.7775	0.6	1.6791	0.6	1.7445	0.6	1.7708	0.6	1.8006	0.5	1.9348	0.5	1.9615	0.5	1.9764
1.9	0.7723	0.6	1.6707	0.6	1.7352	0.6	1.7631	0.6	1.7916	0.5	1.9268	0.5	1.9553	0.5	1.9689
2	0.767	0.6	1.6611	0.6	1.7262	0.6	1.7544	0.6	1.7848	0.5	1.9209	0.5	1.9488	0.5	1.9618
2.1	0.7617	0.6	1.6524	0.6	1.7188	0.6	1.7454	0.6	1.7761	0.5	1.9134	0.5	1.942	0.5	1.9559
2.2	0.7564	0.7	1.6437	0.7	1.7098	0.7	1.7389	0.7	1.769	0.5	1.9063	0.5	1.9351	0.5	1.9503
2.4	0.7509	0.7	1.6354	0.7	1.7011	0.7	1.7302	0.7	1.7603	0.6	1.8998	0.6	1.928	0.6	1.9426
2.6	0.7456	0.7	1.6276	0.7	1.6936	0.7	1.7215	0.7	1.7532	0.6	1.8921	0.6	1.9224	0.6	1.9367
2.7	0.7394	0.7	1.6189	0.7	1.6856	0.7	1.7144	0.7	1.7442	0.6	1.8862	0.6	1.915	0.6	1.9302
2.9	0.7338	0.7	1.6112	0.7	1.6775	0.7	1.7057	0.7	1.7364	0.6	1.8793	0.6	1.9085	0.6	1.9234
3.2	0.7285	0.7	1.6028	0.7	1.6701	0.7	1.6983	0.7	1.7296	0.6	1.8719	0.6	1.902	0.6	1.9169
3.3	0.7233	0.7	1.5938	0.7	1.6617	0.7	1.6908	0.7	1.7209	0.6	1.866	0.6	1.8958	0.6	1.911
3.6	0.718	0.7	1.5867	0.7	1.654	0.7	1.6831	0.7	1.7144	0.6	1.8598	0.6	1.8902	0.6	1.8992
3.7	0.7127	0.7	1.5777	0.7	1.6459	0.7	1.6753	0.7	1.706	0.6	1.8517	0.6	1.8834	0.6	1.8917
4	0.7075	0.8	1.5703	0.8	1.6388	0.8	1.6676	0.8	1.6986	0.6	1.8459	0.6	1.8775	0.6	1.8806
4.2	0.7022	0.8	1.5628	0.8	1.6307	0.8	1.6614	0.8	1.6908	0.6	1.84	0.6	1.8707	0.7	1.8744
4.5	0.6966	0.8	1.5557	0.8	1.6233	0.8	1.6533	0.8	1.6846	0.6	1.8335	0.6	1.8654	0.7	1.8682
4.8	0.691	0.8	1.5476	0.8	1.6164	0.8	1.644	0.8	1.6775	0.7	1.8269	0.7	1.8592	0.7	1.857
5.2	0.6864	0.8	1.5411	0.8	1.609	0.8	1.6378	0.8	1.6713	0.7	1.8211	0.7	1.853	0.7	1.8508
5.4	0.6811	0.8	1.5337	0.8	1.6019	0.8	1.6307	0.8	1.6633	0.7	1.8152	0.7	1.8462	0.7	1.8449
5.7	0.6774	0.8	1.5268	0.8	1.5938	0.8	1.6226	0.8	1.6552	0.7	1.808	0.7	1.8406	0.7	1.8397
6	0.6721	0.8	1.5188	0.8	1.5876	0.8	1.6161	0.8	1.6493	0.7	1.8015	0.7	1.8341	0.7	1.8338
6.3	0.6675	0.8	1.5132	0.8	1.5805	0.8	1.6087	0.8	1.6425	0.7	1.7953	0.7	1.8223	0.7	1.8229
6.6	0.6622	0.9	1.5058	0.9	1.574	0.9	1.6028	0.9	1.6357	0.7	1.7839	0.7	1.817	0.7	1.8164
6.9	0.6569	0.9	1.498	0.9	1.5672	0.9	1.5944	0.9	1.6288	0.7	1.7783	0.7	1.8118	0.8	1.8059
7.3	0.6523	0.9	1.4903	0.9	1.56	0.9	1.5885	0.9	1.6208	0.7	1.7708	0.7	1.8062	0.8	1.8
7.6	0.647	0.9	1.4847	0.9	1.5535	0.9	1.5823	0.9	1.6152	0.8	1.7656	0.8	1.8	0.8	1.7901
7.9	0.6421	0.9	1.4776	0.9	1.5464	0.9	1.5746	0.9	1.609	0.8	1.7603	0.8	1.7944	0.8	1.7842
8.2	0.6377	0.9	1.4714	0.9	1.5399	0.9	1.5687	0.9	1.6025	0.8	1.755	0.8	1.7826	0.8	1.7739
8.5	0.6324	0.9	1.4645	0.9	1.5343	0.9	1.5622	0.9	1.5951	0.8	1.7488	0.8	1.7718	0.8	1.768
8.9	0.6287	0.9	1.4586	0.9	1.5275	0.9	1.5554	0.9	1.5889	0.8	1.7436	0.8	1.7656	0.9	1.7563
9.2	0.6238	0.9	1.4518	0.9	1.5191	0.9	1.5485	0.9	1.5836	0.8	1.7374	0.8	1.7553	0.9	1.747
9.5	0.6188	1	1.4456	1	1.5079	1	1.5427	1	1.5771	0.8	1.7312	0.8	1.7498	0.9	1.7414
9.9	0.6138	1	1.4382	1	1.502	1	1.5365	1	1.5703	0.8	1.7246	0.9	1.7395	0.9	1.7312
10.2	0.6095	1	1.4323	1	1.4949	1	1.5293	1	1.5641	0.8	1.7144	0.9	1.7293	0.9	1.7215
10.5	0.6048	1	1.4218	1	1.489	1	1.5172	1	1.5582	0.8	1.7091	0.9	1.7231	0.9	1.7163
10.9	0.6005	1	1.4146	1	1.4772	1	1.5061	1	1.552	0.9	1.698	0.9	1.7141	0.9	1.7067
11.2	0.5959	1	1.4087	1	1.472	1	1.4989	1	1.5464	0.9	1.6924	0.9	1.7079	1	1.7011
11.6	0.5918	1	1.3979	1	1.4667	1	1.4937	1	1.5408	0.9	1.6871	0.9	1.697	1	1.6908
11.9	0.5875	1.1	1.392	1.1	1.4586	1.1	1.4875	1	1.5337	0.9	1.6815	0.9	1.6877	1	1.6831
12.2	0.5835	1.1	1.3861	1.1	1.4487	1.1	1.4763	1.1	1.5231	0.9	1.6763	1	1.6781	1	1.6775
12.6	0.5788	1.1	1.3746	1.1	1.4428	1.1	1.471	1.1	1.5169	0.9	1.6664	1	1.6679	1	1.6676
12.9	0.5748	1.1	1.3647	1.1	1.4369	1.1	1.4648	1.1	1.511	0.9	1.6602	1	1.6583	1	1.658
13.2	0.5704	1.1	1.3594	1.1	1.4311	1.1	1.4583	1.1	1.4993	0.9	1.6549	1	1.6484	1.1	1.6496
13.6	0.567	1.1	1.3483	1.1	1.4208	1.1	1.4487	1.1	1.4884	1	1.644	1	1.6394	1.1	1.6443
13.9	0.5633	1.2	1.339	1.2	1.4106	1.1	1.4425	1.1	1.4831	1	1.636	1.1	1.6301	1.1	1.636
14.2	0.558	1.2	1.3281	1.2	1.4044	1.2	1.4373	1.1	1.4772	1	1.6295	1.1	1.6208	1.1	1.6307
14.5	0.5549	1.2	1.3194	1.2	1.3945	1.2	1.4314	1.2	1.4683	1	1.6202	1.1	1.6115	1.1	1.6217
14.9	0.5512	1.2	1.3108	1.2	1.3892	1.2	1.4221	1.2	1.4624	1	1.6146	1.1	1.6028	1.1	1.6127
15.2	0.5478	1.3	1.3055	1.2	1.383	1.2	1.4112	1.2	1.4571	1	1.605	1.1	1.5929	1.2	1.604
15.5	0.5438	1.3	1.2965	1.2	1.374	1.2	1.4016	1.2	1.4515	1.1	1.596	1.2	1.5858	1.2	1.5951
15.9	0.5401	1.3	1.2875	1.3	1.3641	1.3	1.3917	1.2	1.4456	1.1	1.5861	1.2	1.5805	1.2	1.5867
16.2	0.536	1.3	1.2785	1.3	1.3554	1.3	1.3864	1.2	1.4397	1.1	1.5771	1.2	1.5715	1.2	1.578
16.5	0.5323	1.3	1.2717	1.3	1.3464	1.3	1.3768	1.3	1.4307	1.1	1.5678	1.2	1.5631	1.2	1.5709
16.9	0.5286	1.4	1.2621	1.3	1.3368	1.3	1.3672	1.3	1.4218	1.1	1.5585	1.2	1.5541	1.2	1.5656
17.2	0.5255	1.4	1.2547	1.3	1.3278	1.3	1.3582	1.3	1.4115	1.1	1.5526	1.2	1.5461	1.3	1.5582
17.5	0.5211	1.4	1.246	1.4	1.3225	1.4	1.3486	1.3	1.4022	1.2	1.5445	1.3	1.5377	1.3	1.5489
17.9	0.5177	1.4	1.2395	1.4	1.3157	1.4	1.3405	1.3	1.3923	1.2	1.5358	1.3	1.5293	1.3	1.5408
18.2	0.5143	1.5	1.232	1.4	1.3064	1.4	1.3315	1.4	1.3827	1.2	1.5272	1.3	1.5213	1.3	1.534
18.5	0.5109	1.5	1.2249	1.4	1.2981	1.4	1.3225	1.4	1.3737	1.2	1.5179	1.3	1.5138	1.3	1.5287
18.9	0.5072	1.5	1.2181	1.4	1.2909	1.5	1.3139	1.4	1.3659	1.2	1.5098	1.3	1.5058	1.3	1.5197
19.2	0.5029	1.5	1.2103	1.5	1.2819	1.5	1.3052	1.4	1.357	1.2	1.5008	1.4	1.4974	1.4	1.5141
19.5	0.4998	1.5	1.2047	1.5	1.2751	1.5	1.2971	1.5	1.348	1.3	1.4931	1.4	1.489	1.4	1.5082
19.9	0.496	1.6	1.197	1.5	1.2674	1.5	1.2897	1.5	1.3396	1.3	1.485	1.4	1.4819	1.4	1.5008
20.2	0.4929	1.6	1.1911	1.5	1.2599	1.5	1.2816	1.5	1.3322	1.3	1.4766	1.4	1.4735	1.4	1.4931
20.5	0.4886	1.6	1.1852	1.6	1.2519	1.6	1.2757	1.5	1.3266	1.3	1.4683	1.4	1.467	1.4	1.4856
20.9	0.4858	1.6	1.1768	1.6	1.2453	1.6	1.268	1.5	1.3191	1.3	1.4599	1.4	1.4593	1.4	1.4785
21.2	0.483	1.7	1.1703	1.6	1.2382	1.6	1.2599	1.6	1.3114	1.4	1.4528	1.5	1.4515	1.5	1.4717
21.5	0.479	1.7	1.1641	1.6	1.232	1.6	1.2528	1.6	1.3027	1.4	1.4438	1.5	1.4438	1.5	1.4636
21.9	0.4753	1.7	1.1589	1.7	1.2255	1.7	1.2457	1.6	1.2962	1.4	1.4373	1.5	1.4366	1.5	1.4571
22.2	0.4719	1.7	1.1527	1.7	1.2199	1.7	1.2391	1.6	1.2881	1.4	1.4289	1.5	1.4301	1.5	1.449
22.5	0.4684	1.8	1.1455	1.7	1.2119	1.7	1.2333	1.6	1.281	1.4	1.4218	1.5	1.4227	1.5	1.4425
22.9	0.465	1.8	1.139	1.7	1.2063	1.7	1.2264	1.7	1.2739	1.5	1.414	1.6	1.4156	1.6	1.4351
23.2	0.4622	1.8	1.1328	1.7	1.2004	1.7	1.2209	1.7	1.2671	1.5	1.4069	1.6	1.4087	1.6	1.4286
23.5	0.4585	1.9	1.1269	1.8	1.1945	1.8	1.2137	1.7	1.2609	1.5	1.3988	1.6	1.4028	1.6	1.4221
23.9	0.4548	1.9	1.1213	1.8	1.1892	1.8	1.2069	1.7	1.2556	1.5	1.3923	1.6	1.3942	1.6	1.4143
24.2	0.4511	1.9	1.1158	1.8	1.1806	1.8	1.2013	1.7	1.2503	1.5	1.3849	1.6	1.3876	1.6	1.4084
24.5	0.4483	2	1.1089	1.8	1.1753	1.8	1.1948	1.8	1.2438	1.5	1.3777	1.7	1.3814	1.7	1.4013
24.9	0.4452	2	1.1037	1.9	1.1685	1.9	1.1877	1.8	1.237	1.6	1.3718	1.7	1.374	1.7	1.3942
25.2	0.4412	2.1	1.0984	1.9	1.1604	1.9	1.1824	1.8	1.2305	1.6	1.3638	1.7	1.3684	1.7	1.3876
25.5	0.4374	2.1	1.0928	1.9	1.1542	1.9	1.1768	1.8	1.2249	1.6	1.3576	1.7	1.3622	1.7	1.3814
25.9	0.435	2.2	1.0866	2	1.1474	1.9	1.1713	1.9	1.219	1.6	1.3514	1.7	1.356	1.7	1.3743
26.2	0.4322	2.3	1.0807	2	1.1406	2	1.1651	1.9	1.2125	1.6	1.3449	1.7	1.3501	1.7	1.3687
26.5	0.4281	2.3	1.0755	2	1.1344	2	1.1576	1.9	1.2072	1.7	1.3371	1.8	1.343	1.8	1.3628
26.9	0.4247	2.4	1.0702	2.1	1.1288	2	1.1508	1.9	1.2013	1.7	1.3318	1.8	1.3371	1.8	1.3563
27.2	0.4216	2.5	1.0646	2.1	1.122	2.1	1.144	1.9	1.1951	1.7	1.325	1.8	1.3318	1.8	1.3511
27.6	0.4176	2.5	1.0587	2.2	1.1167	2.1	1.1387	2	1.1883	1.7	1.3191	1.8	1.3253	1.8	1.3446
27.9	0.4148	2.6	1.0531	2.2	1.1108	2.1	1.1334	2	1.1809	1.7	1.3126	1.8	1.3194	1.8	1.3384
28.2	0.4111	2.7	1.0466	2.2	1.1052	2.2	1.1269	2	1.175	1.8	1.3064	1.9	1.3139	1.9	1.3325
28.6	0.4086	2.8	1.041	2.3	1.0984	2.2	1.1198	2.1	1.1682	1.8	1.2971	1.9	1.307	1.9	1.3266
28.9	0.4052	2.9	1.0358	2.4	1.0925	2.3	1.1133	2.1	1.1613	1.8	1.2884	1.9	1.299	1.9	1.3207
29.2	0.4018	3	1.0305	2.4	1.0863	2.3	1.108	2.1	1.1542	1.8	1.2832	1.9	1.2934	1.9	1.3148
29.6	0.3981	3.1	1.0246	2.5	1.0795	2.4	1.1021	2.2	1.1489	1.8	1.2776	1.9	1.2875	1.9	1.3064
29.9	0.3953	3.1	1.019	2.6	1.0742	2.4	1.0965	2.2	1.1424	1.9	1.272	2	1.2819	2	1.2974
30.2	0.3919	3.2	1.0131	2.6	1.0683	2.5	1.0913	2.2	1.1356	1.9	1.2667	2	1.2745	2	1.2906
30.6	0.3894	3.3	1.0076	2.7	1.0631	2.5	1.0848	2.3	1.1285	1.9	1.2605	2	1.2692	2	1.2847
30.9	0.3869	3.4	1.002	2.8	1.0578	2.6	1.0786	2.3	1.1223	1.9	1.2522	2	1.264	2	1.2791
31.2	0.3826	3.5	0.9961	2.9	1.0525	2.7	1.0733	2.4	1.117	2	1.2453	2.1	1.2556	2.1	1.2739
31.6	0.3795	3.6	0.9905	3	1.0469	2.7	1.0677	2.4	1.1108	2	1.2401	2.1	1.2484	2.1	1.2664
31.9	0.3764	3.6	0.9852	3.1	1.0417	2.8	1.0618	2.5	1.1055	2	1.2336	2.1	1.2413	2.1	1.2609
32.2	0.3733	3.7	0.9797	3.1	1.0364	2.9	1.0565	2.5	1.1003	2	1.2261	2.1	1.2339	2.1	1.254
32.6	0.3705	3.8	0.9741	3.2	1.0311	3	1.0513	2.6	1.0944	2.1	1.2209	2.2	1.2274	2.1	1.2484
32.9	0.3668	3.9	0.9682	3.3	1.0255	3.1	1.0451	2.6	1.0891	2.1	1.2153	2.2	1.2221	2.2	1.2413
33.2	0.3637	4	0.9623	3.4	1.0197	3.2	1.0392	2.7	1.0838	2.1	1.2088	2.2	1.2153	2.2	1.2348
33.6	0.3609	4.1	0.957	3.5	1.0144	3.3	1.0339	2.7	1.0786	2.1	1.2016	2.2	1.2081	2.2	1.228
33.9	0.3571	4.2	0.9518	3.6	1.0091	3.3	1.0286	2.8	1.0727	2.2	1.1948	2.3	1.201	2.3	1.2205
34.2	0.3547	4.3	0.9459	3.7	1.0032	3.4	1.0221	2.9	1.0674	2.2	1.1892	2.3	1.1948	2.3	1.214
34.6	0.3509	4.4	0.9403	3.8	0.9976	3.5	1.0169	3	1.0615	2.2	1.183	2.3	1.1895	2.3	1.2066
34.9	0.3488	4.5	0.935	3.8	0.9924	3.6	1.0113	3.1	1.0556	2.2	1.1762	2.4	1.1837	2.3	1.2004
35.2	0.3447	4.6	0.9297	3.9	0.9868	3.7	1.006	3.1	1.05	2.3	1.17	2.4	1.1765	2.4	1.1942
35.6	0.3413	4.7	0.9245	4	0.9803	3.8	1.0004	3.2	1.0429	2.3	1.1644	2.4	1.1706	2.4	1.1883
35.9	0.3382	4.8	0.9186	4.1	0.975	3.9	0.9942	3.3	1.0373	2.3	1.157	2.4	1.1647	2.4	1.1821
36.2	0.3354	5	0.9127	4.2	0.9694	4	0.988	3.5	1.0317	2.4	1.1517	2.5	1.1592	2.5	1.1762
36.6	0.3323	5.1	0.9065	4.3	0.9639	4.1	0.9828	3.5	1.0262	2.4	1.1446	2.5	1.1533	2.5	1.1703
36.9	0.3296	5.2	0.9009	4.4	0.958	4.2	0.9772	3.6	1.02	2.4	1.1387	2.5	1.1471	2.5	1.1647
37.2	0.3268	5.3	0.8956	4.5	0.9527	4.3	0.971	3.7	1.0147	2.5	1.1334	2.6	1.1403	2.5	1.1585
37.6	0.323	5.4	0.8901	4.6	0.9471	4.4	0.9654	3.8	1.0094	2.5	1.1275	2.6	1.1334	2.6	1.1527
37.9	0.3203	5.6	0.8848	4.8	0.9418	4.4	0.9598	3.9	1.0035	2.5	1.122	2.7	1.1279	2.6	1.1452
38.2	0.3181	5.7	0.8792	4.9	0.935	4.6	0.9542	4	0.998	2.6	1.1167	2.7	1.122	2.7	1.1393
38.6	0.3144	5.8	0.8736	5	0.9297	4.7	0.9484	4.1	0.9924	2.6	1.1108	2.7	1.1161	2.7	1.1322
38.9	0.3116	6	0.8677	5.1	0.9242	4.8	0.9422	4.2	0.9871	2.7	1.1055	2.8	1.1108	2.7	1.126
39.3	0.3082	6.1	0.8625	5.2	0.9189	4.9	0.9353	4.3	0.9818	2.7	1.099	2.8	1.1049	2.8	1.1201
39.6	0.3054	6.2	0.8572	5.3	0.9127	5.1	0.9297	4.4	0.9763	2.8	1.0934	2.9	1.099	2.8	1.1148
39.9	0.302	6.4	0.8516	5.5	0.9074	5.1	0.9245	4.5	0.971	2.8	1.0879	2.9	1.0931	2.9	1.1089
40.3	0.2989	6.6	0.8464	5.6	0.9015	5.3	0.9192	4.6	0.9657	2.9	1.0823	3	1.0869	2.9	1.1034
40.6	0.2958	6.7	0.8408	5.7	0.8956	5.4	0.913	4.7	0.9604	3	1.077	3.1	1.081	2.9	1.0975
40.9	0.2933	6.9	0.8352	5.9	0.8904	5.5	0.9074	4.8	0.9549	3	1.0714	3.1	1.0755	3	1.0919
41.3	0.2902	7	0.8296	6	0.8848	5.6	0.9018	4.9	0.9496	3.1	1.0658	3.2	1.0702	3.1	1.0866
41.6	0.288	7.2	0.824	6.1	0.8795	5.8	0.8963	5	0.9443	3.2	1.0606	3.3	1.0643	3.1	1.081
41.9	0.2846	7.4	0.8188	6.3	0.8743	5.9	0.8904	5.1	0.9384	3.3	1.055	3.4	1.059	3.2	1.0758
42.3	0.2809	7.6	0.8135	6.4	0.8687	6	0.8848	5.2	0.9332	3.4	1.0491	3.4	1.0528	3.3	1.0699
42.6	0.279	7.8	0.8082	6.6	0.8634	6.2	0.8792	5.3	0.9276	3.4	1.0429	3.5	1.0469	3.3	1.064
42.9	0.275	7.9	0.803	6.7	0.8578	6.3	0.8739	5.4	0.9223	3.6	1.0376	3.6	1.0417	3.4	1.0587
43.3	0.2722	8.1	0.7971	6.9	0.8526	6.5	0.8687	5.6	0.9161	3.6	1.0321	3.7	1.0364	3.5	1.0534
43.6	0.2694	8.4	0.7918	7	0.8473	6.6	0.8634	5.7	0.9102	3.7	1.0268	3.8	1.0308	3.6	1.0482
43.9	0.2675	8.6	0.7865	7.2	0.842	6.7	0.8581	5.8	0.9049	3.8	1.0212	3.9	1.0255	3.7	1.0429
44.3	0.2641	8.8	0.7813	7.4	0.8358	6.9	0.8529	6	0.8997	3.9	1.0156	4	1.0193	3.8	1.037
44.6	0.2607	9	0.776	7.6	0.8299	7	0.8473	6.1	0.8941	4	1.0104	4.1	1.0141	3.8	1.0314
44.9	0.2586	9.2	0.7707	7.8	0.8247	7.2	0.842	6.3	0.8879	4	1.0051	4.1	1.0085	3.9	1.0262
45.3	0.2545	9.4	0.7654	7.9	0.8194	7.4	0.8352	6.4	0.8826	4.1	0.9992	4.2	1.0029	4	1.0197
45.6	0.252	9.6	0.7602	8.1	0.8141	7.6	0.8293	6.5	0.877	4.2	0.9936	4.3	0.9976	4.1	1.0144
45.9	0.2499	9.9	0.7546	8.3	0.8088	7.8	0.824	6.7	0.8715	4.3	0.988	4.4	0.9921	4.2	1.0088
46.3	0.2474	10.1	0.7493	8.5	0.8036	7.9	0.8185	6.8	0.8662	4.4	0.9828	4.5	0.9868	4.3	1.0035
46.6	0.2443	10.4	0.744	8.7	0.7977	8.2	0.8129	7	0.8606	4.5	0.9766	4.6	0.9812	4.4	0.9983
46.9	0.2412	10.6	0.7388	8.9	0.7921	8.3	0.8076	7.2	0.855	4.6	0.9713	4.7	0.9759	4.5	0.993
47.3	0.239	10.9	0.7332	9.2	0.7868	8.6	0.8023	7.3	0.8498	4.7	0.9657	4.8	0.9707	4.5	0.9877
47.6	0.2356	11.2	0.7279	9.4	0.7816	8.7	0.7971	7.5	0.8445	4.8	0.9601	4.9	0.9648	4.6	0.9825
47.9	0.2334	11.4	0.7227	9.6	0.7763	9	0.7912	7.6	0.8392	4.9	0.9549	5	0.9595	4.7	0.9769
48.3	0.23	11.7	0.7174	9.8	0.771	9.2	0.785	7.8	0.8336	5	0.9496	5.1	0.9539	4.8	0.9716
48.6	0.2276	12	0.7121	10	0.7654	9.4	0.7794	8	0.8284	5.1	0.944	5.2	0.9487	4.9	0.9663
48.9	0.2235	12.3	0.7068	10.3	0.7602	9.6	0.7741	8.2	0.8231	5.2	0.9387	5.3	0.9428	5	0.9608
49.3	0.2214	12.6	0.7019	10.5	0.7546	9.9	0.7688	8.4	0.8178	5.3	0.9332	5.4	0.9375	5.1	0.9555
49.6	0.2186	12.9	0.6966	10.8	0.7493	10.1	0.7636	8.6	0.8123	5.5	0.9276	5.5	0.9316	5.2	0.9502
49.9	0.2158	13.3	0.6913	11.1	0.7437	10.3	0.758	8.7	0.807	5.6	0.9223	5.7	0.926	5.3	0.9449
50.3	0.2139	13.6	0.6873	11.3	0.7382	10.6	0.7524	9	0.8017	5.7	0.9167	5.8	0.9208	5.4	0.9397
50.6	0.2111	13.9	0.682	11.6	0.7326	10.8	0.7471	9.2	0.7961	5.8	0.9115	5.9	0.9155	5.6	0.9341
50.9	0.2096	14.2	0.678	11.9	0.7276	11	0.7419	9.4	0.7906	5.9	0.9062	6	0.9102	5.7	0.9285
51.3	0.2059	14.5	0.6724	12.2	0.722	11.3	0.7366	9.6	0.7847	6.1	0.9003	6.1	0.904	5.8	0.9232
51.6	0.2037	14.9	0.6684	12.5	0.7161	11.6	0.7313	9.9	0.7794	6.2	0.8947	6.3	0.8984	5.9	0.918
51.9	0.2006	15.2	0.6634	12.8	0.7109	11.9	0.7258	10.1	0.7738	6.3	0.8891	6.4	0.8929	6	0.9118
52.3	0.1984	15.5	0.6579	13.1	0.7059	12.2	0.7205	10.3	0.7685	6.4	0.8836	6.6	0.8873	6.1	0.9062
52.6	0.1956	15.9	0.6529	13.4	0.7006	12.5	0.7149	10.5	0.7633	6.6	0.878	6.7	0.882	6.3	0.9009
53	0.1928	16.2	0.6473	13.7	0.6954	12.8	0.7096	10.8	0.758	6.7	0.8724	6.8	0.8767	6.4	0.8956
53.3	0.1904	16.5	0.6427	14	0.6917	13.1	0.7044	11	0.7524	6.9	0.8668	7	0.8715	6.5	0.8901
53.6	0.1882	16.9	0.6377	14.4	0.6864	13.4	0.6991	11.3	0.7471	7	0.8612	7.1	0.8662	6.6	0.8848
54	0.1854	17.2	0.6331	14.7	0.6808	13.7	0.6951	11.5	0.7419	7.2	0.856	7.2	0.8609	6.8	0.8792
54.3	0.1829	17.5	0.629	15	0.678	14	0.6898	11.8	0.7366	7.3	0.8507	7.4	0.8557	6.9	0.8736
54.6	0.1807	17.9	0.6238	15.2	0.6727	14.3	0.6855	12.1	0.7313	7.5	0.8454	7.5	0.8501	7.1	0.8684
55	0.1786	18.1	0.6185	15.6	0.669	14.7	0.6811	12.4	0.7261	7.7	0.8402	7.7	0.8448	7.2	0.8631
55.3	0.1758	18.5	0.6138	15.9	0.6634	15	0.6758	12.7	0.7208	7.8	0.8349	7.9	0.8395	7.4	0.8575
55.6	0.1733	18.8	0.6095	16.2	0.6591	15.3	0.6709	12.9	0.7152	8	0.8296	8	0.8343	7.5	0.8522
56	0.1718	19.1	0.6039	16.5	0.6538	15.6	0.6659	13.2	0.7099	8.2	0.8243	8.2	0.829	7.7	0.8467
56.3	0.1683	19.4	0.599	16.8	0.6492	16	0.6616	13.6	0.705	8.3	0.8188	8.4	0.8234	7.8	0.8414
56.6	0.1665	19.8	0.5937	17.1	0.6439	16.2	0.656	13.8	0.6997	8.5	0.8135	8.6	0.8181	8	0.8355
57	0.1643	20.1	0.589	17.5	0.6396	16.6	0.6517	14.2	0.6951	8.7	0.8082	8.8	0.8129	8.2	0.8302
57.3	0.1625	20.4	0.5838	17.8	0.6352	16.8	0.6464	14.5	0.6898	8.9	0.8026	8.9	0.807	8.4	0.825
57.6	0.16	20.8	0.5785	18.1	0.63	17.2	0.6408	14.8	0.6848	9.1	0.7974	9.2	0.8017	8.5	0.8197
58	0.1581	21.1	0.5738	18.4	0.6247	17.5	0.6365	15.2	0.6802	9.3	0.7921	9.4	0.7964	8.7	0.8144
58.3	0.155	21.4	0.5692	18.8	0.62	17.8	0.6315	15.5	0.6749	9.5	0.7865	9.6	0.7912	8.9	0.8092
58.6	0.1535	21.7	0.5639	19.1	0.6148	18.2	0.6269	15.8	0.6712	9.7	0.7813	9.8	0.7853	9.1	0.8039
59	0.1516	22	0.559	19.4	0.6101	18.5	0.6219	16.1	0.6659	9.9	0.776	10	0.78	9.3	0.7986
59.3	0.15	22.3	0.5537	19.7	0.6045	18.8	0.6163	16.4	0.6613	10.2	0.7704	10.2	0.7747	9.5	0.7933
59.6	0.1476	22.7	0.5497	20	0.6008	19.2	0.6117	16.7	0.656	10.4	0.7651	10.4	0.7695	9.7	0.7881
60	0.1463	23	0.5444	20.3	0.5955	19.4	0.6064	17	0.6514	10.6	0.7599	10.6	0.7642	9.9	0.7828
60.3	0.1438	23.3	0.5391	20.7	0.5906	19.7	0.6011	17.3	0.6461	10.9	0.7546	10.9	0.7586	10.1	0.7775
60.6	0.1426	23.6	0.5354	21	0.5853	20.1	0.5962	17.6	0.6414	11.1	0.749	11.1	0.753	10.3	0.7723
61	0.1401	23.9	0.5298	21.3	0.58	20.4	0.5915	18	0.6365	11.3	0.7434	11.4	0.7478	10.6	0.7667
61.3	0.138	24.2	0.5261	21.6	0.5748	20.7	0.5862	18.3	0.6315	11.6	0.7382	11.6	0.7425	10.8	0.7614
61.6	0.1364	24.5	0.5205	21.9	0.5695	21	0.5807	18.6	0.6269	11.9	0.7329	11.9	0.7372	11	0.7561
62	0.1349	24.9	0.5165	22.3	0.5652	21.4	0.576	19	0.6219	12.2	0.7276	12.1	0.732	11.3	0.7509
62.3	0.133	25.2	0.5122	22.6	0.5599	21.7	0.5704	19.3	0.6172	12.4	0.7223	12.4	0.7267	11.5	0.7456
62.6	0.1311	25.5	0.5069	22.9	0.5546	22	0.5658	19.6	0.612	12.7	0.7171	12.7	0.7214	11.7	0.74
63	0.129	25.8	0.5025	23.2	0.55	22.3	0.5605	19.9	0.6067	13	0.7115	13	0.7155	12	0.7347
63.3	0.1274	26.1	0.4973	23.6	0.5447	22.6	0.5559	20.2	0.6014	13.3	0.7062	13.3	0.7099	12.3	0.7295
63.6	0.1268	26.5	0.4926	23.9	0.5394	23	0.5506	20.6	0.5962	13.6	0.701	13.6	0.7047	12.5	0.7239
64	0.1246	26.7	0.4874	24.2	0.5351	23.2	0.5453	20.9	0.5915	13.9	0.6957	13.9	0.6994	12.8	0.7183
64.3	0.1228	27.1	0.4833	24.5	0.5295	23.6	0.5413	21.2	0.5862	14.2	0.6913	14.2	0.6948	13.1	0.7127
64.7	0.1212	27.4	0.4787	24.8	0.5252	23.9	0.536	21.5	0.5813	14.5	0.6858	14.5	0.6895	13.4	0.7075
65	0.1197	27.7	0.474	25.1	0.5199	24.2	0.5308	21.8	0.576	14.9	0.6817	14.8	0.6842	13.7	0.7028
65.3	0.1187	28.1	0.4691	25.5	0.5159	24.5	0.5267	22.1	0.5704	15.2	0.6765	15.2	0.6793	14	0.6975
65.7	0.1163	28.4	0.4641	25.8	0.5106	24.8	0.5211	22.5	0.5658	15.5	0.6721	15.5	0.674	14.3	0.6926
66	0.115	28.7	0.4598	26.1	0.5047	25.2	0.5171	22.8	0.5602	15.8	0.6669	15.8	0.6693	14.6	0.6873
66.3	0.1132	29.1	0.4542	26.4	0.4998	25.5	0.5118	23.1	0.5552	16.1	0.6616	16.2	0.6641	15	0.682
66.7	0.1125	29.4	0.4498	26.8	0.4948	25.8	0.5069	23.5	0.55	16.4	0.6563	16.5	0.6585	15.3	0.678
67	0.1104	29.7	0.4458	27.1	0.4901	26.1	0.5016	23.8	0.545	16.8	0.6517	16.8	0.6535	15.6	0.6727
67.3	0.1094	30.1	0.4415	27.4	0.4849	26.4	0.4963	24.1	0.5397	17	0.6464	17.1	0.6479	15.9	0.6684
67.7	0.1082	30.3	0.4362	27.8	0.4799	26.7	0.4929	24.4	0.5351	17.4	0.6414	17.5	0.6427	16.2	0.6625
68	0.1063	30.6	0.4331	28.1	0.4753	27.1	0.488	24.7	0.5298	17.7	0.6365	17.8	0.6383	16.6	0.6572
68.3	0.1048	30.9	0.4284	28.4	0.47	27.3	0.4827	25	0.5261	18	0.6315	18.1	0.6331	16.9	0.652
68.7	0.1035	31.2	0.4232	28.8	0.4656	27.7	0.479	25.3	0.5205	18.4	0.6269	18.4	0.629	17.2	0.6467
69	0.102	31.6	0.4185	29.1	0.4604	27.9	0.4737	25.6	0.5165	18.7	0.6216	18.8	0.6234	17.5	0.6414
69.3	0.1014	31.9	0.4142	29.4	0.4557	28.3	0.4688	25.9	0.5112	19	0.6166	19.1	0.6188	17.9	0.6368
69.7	0.1001	32.2	0.4098	29.7	0.4505	28.6	0.4638	26.3	0.506	19.4	0.6117	19.4	0.6135	18.2	0.6318
70	0.0983	32.6	0.4055	30.1	0.447	28.9	0.4585	26.6	0.5007	19.6	0.6064	19.7	0.6089	18.5	0.6278
70.3	0.0973	32.9	0.4002	30.4	0.4418	29.3	0.4542	26.9	0.4954	19.9	0.6011	20	0.6036	18.8	0.6222
70.7	0.0958	33.2	0.3959	30.6	0.4365	29.6	0.4492	27.2	0.4908	20.3	0.5962	20.3	0.5983	19.2	0.6182
71	0.0955	33.6	0.3909	31	0.4334	29.9	0.4446	27.6	0.4864	20.6	0.5909	20.6	0.5931	19.4	0.6129
71.3	0.0933	33.9	0.3863	31.3	0.4281	30.2	0.4393	27.9	0.4808	20.9	0.5856	20.9	0.5878	19.8	0.6073
71.7	0.0927	34.2	0.3816	31.6	0.4232	30.6	0.4353	28.2	0.4759	21.2	0.58	21.3	0.5828	20.1	0.6021
72	0.0924	34.6	0.377	32	0.4182	30.9	0.4306	28.5	0.4706	21.6	0.5754	21.6	0.5776	20.4	0.5968
72.3	0.0915	34.9	0.373	32.3	0.4133	31.2	0.4257	28.9	0.466	21.8	0.5698	21.9	0.5723	20.7	0.5915
72.7	0.0896	35.2	0.3677	32.6	0.4092	31.5	0.4204	29.2	0.4607	22.1	0.5652	22.2	0.5673	21	0.5862
73	0.0884	35.6	0.3637	33	0.4043	31.9	0.4167	29.5	0.4567	22.5	0.5593	22.5	0.5614	21.4	0.5813
73.3	0.0871	35.9	0.3593	33.3	0.399	32.1	0.4111	29.8	0.4514	22.8	0.5546	22.9	0.5568	21.7	0.576
73.7	0.0868	36.2	0.355	33.6	0.3953	32.5	0.4074	30.1	0.447	23.1	0.5487	23.1	0.5515	21.9	0.5707
74	0.0865	36.6	0.3506	34	0.3903	32.8	0.4021	30.5	0.4424	23.4	0.5444	23.5	0.5463	22.3	0.5664
74.3	0.0856	36.9	0.346	34.3	0.3866	33.1	0.3978	30.7	0.4371	23.7	0.5391	23.8	0.5416	22.5	0.5611
74.7	0.0843	37.2	0.3416	34.6	0.3813	33.5	0.3928	31	0.434	24	0.5342	24.1	0.5363	22.9	0.5562
75	0.084	37.6	0.3367	34.9	0.377	33.8	0.3878	31.4	0.4294	24.4	0.5289	24.4	0.5311	23.2	0.5509
75.3	0.0831	37.9	0.332	35.2	0.3723	34.1	0.3829	31.6	0.4241	24.7	0.5246	24.7	0.5261	23.5	0.5456
75.7	0.0825	38.2	0.3299	35.6	0.3677	34.5	0.3785	32	0.4198	25	0.5193	25	0.5205	23.8	0.5407
76	0.0822	38.5	0.3246	35.9	0.363	34.8	0.3736	32.3	0.4148	25.3	0.5149	25.4	0.5165	24.1	0.5354
76.3	0.0809	38.9	0.3206	36.2	0.3587	35.1	0.3683	32.6	0.4102	25.6	0.5097	25.7	0.5112	24.4	0.5301
76.7	0.0794	39.2	0.3162	36.6	0.3544	35.5	0.3643	33	0.4049	25.9	0.5044	26	0.506	24.7	0.5261
77	0.0784	39.5	0.3116	36.9	0.3497	35.8	0.3599	33.3	0.4002	26.3	0.4998	26.3	0.5007	25	0.5205
77.3	0.0778	39.9	0.3072	37.2	0.3444	36.1	0.3547	33.6	0.3953	26.5	0.4942	26.6	0.4954	25.3	0.5165
77.7	0.0775	40.2	0.3041	37.6	0.3401	36.5	0.3509	34	0.3903	26.9	0.4895	26.9	0.4911	25.7	0.5112
78	0.0772	40.5	0.2982	37.9	0.3358	36.8	0.3466	34.3	0.3857	27.2	0.4843	27.2	0.4864	26	0.506
78.3	0.0769	40.9	0.2951	38.2	0.3311	37.1	0.3413	34.6	0.3807	27.5	0.4793	27.6	0.4818	26.3	0.501
78.7	0.0763	41.2	0.2911	38.6	0.3277	37.4	0.3373	35	0.3764	27.8	0.474	27.9	0.4765	26.6	0.4954
79	0.0753	41.5	0.2874	38.9	0.3227	37.7	0.3333	35.3	0.3714	28.2	0.4694	28.2	0.4712	26.9	0.4911
79.3	0.075	41.9	0.2837	39.2	0.319	38.1	0.3292	35.7	0.3664	28.5	0.4644	28.5	0.4666	27.2	0.4861
79.7	0.075	42.2	0.2796	39.6	0.3144	38.4	0.324	36	0.3624	28.8	0.4594	28.8	0.4613	27.6	0.4802
80	0.0738	42.5	0.275	39.9	0.31	38.7	0.3199	36.3	0.3571	29.2	0.4545	29.1	0.4567	27.9	0.4762
80.3	0.0732	42.9	0.2706	40.2	0.3054	39.1	0.3156	36.6	0.3531	29.5	0.4489	29.5	0.4514	28.2	0.4709
80.7	0.0732	43.2	0.2675	40.6	0.3013	39.4	0.3103	37	0.3488	29.8	0.4443	29.8	0.447	28.5	0.466
81	0.0725	43.5	0.2632	40.9	0.2967	39.7	0.3066	37.3	0.3435	30.2	0.4393	30.1	0.4412	28.8	0.4607
81.3	0.0722	43.9	0.2589	41.2	0.2927	40.1	0.302	37.6	0.3389	30.5	0.4343	30.5	0.4365	29.1	0.456
81.7	0.0719	44.2	0.2555	41.6	0.2892	40.4	0.2982	37.9	0.3348	30.8	0.4297	30.8	0.4319	29.5	0.4508
82	0.0707	44.5	0.2511	41.9	0.2846	40.7	0.2948	38.3	0.3308	31.1	0.4244	31.1	0.4266	29.8	0.447
82.4	0.071	44.9	0.2489	42.2	0.2803	41.1	0.2902	38.6	0.3261	31.5	0.4198	31.4	0.4216	30.1	0.4418
82.7	0.0698	45.2	0.2443	42.6	0.2768	41.4	0.2858	38.9	0.3212	31.8	0.4151	31.8	0.4173	30.3	0.4365
83	0.0701	45.5	0.24	42.9	0.2725	41.7	0.2815	39.3	0.3175	32.2	0.4102	32.1	0.412	30.7	0.4328
83.4	0.0691	45.9	0.2372	43.2	0.2685	42.1	0.2784	39.6	0.3125	32.5	0.4049	32.4	0.4074	31	0.4281
83.7	0.0685	46.2	0.2328	43.6	0.2648	42.4	0.2737	39.9	0.3085	32.8	0.3999	32.7	0.4027	31.3	0.4229
84	0.0679	46.5	0.2291	43.9	0.2601	42.7	0.2694	40.3	0.3044	33.1	0.3956	33	0.3974	31.6	0.4179
84.4	0.0679	46.9	0.2263	44.2	0.2564	43.1	0.2654	40.6	0.2992	33.4	0.3903	33.4	0.3931	32	0.4133
84.7	0.0676	47.2	0.2223	44.6	0.2533	43.4	0.2613	40.9	0.2951	33.8	0.3863	33.7	0.3878	32.3	0.4083
85	0.0673	47.5	0.2192	44.9	0.2489	43.7	0.2576	41.3	0.2911	34.1	0.3807	34	0.3826	32.6	0.4033
85.4	0.0667	47.9	0.2148	45.2	0.2455	44.1	0.2539	41.6	0.2865	34.4	0.3767	34.4	0.3782	33	0.3978
85.7	0.0667	48.2	0.213	45.6	0.2424	44.4	0.2505	41.9	0.2834	34.7	0.372	34.7	0.3733	33.3	0.3934
86	0.0667	48.5	0.2096	45.9	0.239	44.7	0.2465	42.3	0.2796	35.1	0.3668	35	0.3689	33.6	0.3891
86.4	0.0663	48.9	0.2062	46.2	0.2347	45.1	0.2431	42.6	0.2747	35.4	0.3627	35.4	0.3643	33.9	0.3838
86.7	0.0663	49.2	0.2028	46.6	0.2307	45.4	0.2396	42.9	0.27	35.7	0.3575	35.7	0.3593	34.3	0.3795
87	0.0663	49.5	0.1987	46.9	0.2282	45.7	0.2353	43.3	0.2669	36.1	0.3531	36	0.3544	34.6	0.3742
87.4	0.066	49.9	0.1956	47.3	0.2235	46.1	0.231	43.6	0.2629	36.4	0.3488	36.4	0.3497	34.9	0.3692
87.7	0.0654	50.2	0.1919	47.6	0.2201	46.4	0.2282	43.9	0.2589	36.7	0.3435	36.7	0.3444	35.3	0.3646
88	0.0651	50.5	0.1894	47.9	0.2176	46.7	0.2245	44.3	0.2539	37.1	0.3389	37	0.3401	35.6	0.3599
88.4	0.0645	50.9	0.1857	48.3	0.2136	47.1	0.2204	44.6	0.2499	37.4	0.3351	37.4	0.3354	35.9	0.3553
88.7	0.0645	51.2	0.1829	48.6	0.2111	47.4	0.2176	44.9	0.2483	37.7	0.3302	37.7	0.3311	36.3	0.3503
89	0.0639	51.5	0.1795	48.9	0.2083	47.7	0.2136	45.3	0.2437	38.1	0.3258	38	0.3265	36.6	0.3457
89.4	0.0632	51.9	0.177	49.3	0.2037	48.1	0.2111	45.6	0.2393	38.4	0.3212	38.4	0.3221	36.9	0.3404
89.7	0.0629	52.2	0.1736	49.6	0.2009	48.4	0.2083	45.9	0.2359	38.7	0.3168	38.7	0.3175	37.2	0.3358
90	0.0626	52.6	0.1705	49.9	0.1972	48.7	0.204	46.3	0.2316	39.1	0.3122	39	0.3128	37.6	0.3314
90.4	0.0623	52.9	0.168	50.3	0.1931	49.1	0.2009	46.6	0.2285	39.4	0.3069	39.4	0.3082	37.9	0.328
90.7	0.062	53.2	0.1649	50.6	0.1907	49.4	0.1975	46.9	0.2245	39.7	0.3035	39.7	0.3041	38.2	0.3227
91	0.0617	53.6	0.1621	50.9	0.1882	49.7	0.1938	47.3	0.221	40	0.2982	40	0.2989	38.5	0.3193
91.4	0.0617	53.9	0.1597	51.3	0.1842	50.1	0.1907	47.6	0.2186	40.4	0.2948	40.3	0.2954	38.8	0.3141
91.7	0.0617	54.2	0.1569	51.6	0.1814	50.4	0.1879	47.9	0.2142	40.7	0.2905	40.7	0.2914	39.2	0.31
92	0.0614	54.6	0.1535	51.9	0.178	50.7	0.1842	48.3	0.2114	41.1	0.2861	41	0.2865	39.5	0.3047
92.4	0.0608	54.9	0.1513	52.3	0.1749	51.1	0.1814	48.6	0.209	41.4	0.2818	41.3	0.283	39.8	0.3004
92.7	0.0608	55.2	0.1485	52.6	0.1724	51.4	0.1783	48.9	0.2043	41.7	0.2784	41.7	0.279	40.2	0.2967
93	0.0608	55.6	0.1466	52.9	0.1687	51.7	0.1742	49.3	0.2015	42.1	0.2741	42	0.2744	40.5	0.2923
93.4	0.0601	55.9	0.1435	53.3	0.1659	52.1	0.1724	49.6	0.1981	42.4	0.27	42.3	0.27	40.8	0.288
93.7	0.0608	56.2	0.1417	53.6	0.1631	52.4	0.1687	49.9	0.1944	42.7	0.2654	42.7	0.2657	41.2	0.284
94.1	0.0605	56.6	0.1386	53.9	0.16	52.8	0.1656	50.3	0.191	43.1	0.2613	43	0.262	41.5	0.2799
94.4	0.0598	56.9	0.137	54.3	0.1581	53.1	0.1634	50.6	0.1882	43.4	0.257	43.3	0.2579	41.9	0.2756
94.7	0.0595	57.2	0.1342	54.6	0.1538	53.4	0.1606	51	0.1848	43.7	0.2536	43.7	0.2539	42.2	0.2706
95.1	0.0595	57.6	0.1327	54.9	0.1525	53.8	0.1578	51.3	0.182	44.1	0.2499	44	0.2499	42.5	0.2669
95.4	0.0598	57.9	0.1293	55.3	0.1497	54.1	0.1535	51.6	0.1783	44.4	0.2458	44.3	0.2462	42.9	0.2632
95.7	0.0595	58.2	0.128	55.6	0.1469	54.4	0.1519	52	0.1749	44.7	0.2424	44.7	0.2427	43.2	0.2589
96.1	0.0595	58.6	0.1262	55.9	0.1445	54.8	0.1491	52.3	0.1727	45.1	0.2387	45	0.239	43.5	0.2539
96.4	0.0592	58.9	0.1237	56.3	0.1429	55.1	0.1469	52.6	0.169	45.4	0.2341	45.3	0.235	43.9	0.2502
96.7	0.0592	59.2	0.1218	56.6	0.1395	55.4	0.1435	53	0.1656	45.7	0.2303	45.7	0.2307	44.2	0.2477
97.1	0.0589	59.6	0.1194	56.9	0.1373	55.8	0.1411	53.3	0.1634	46.1	0.2276	46	0.2279	44.5	0.2434
97.4	0.0586	59.9	0.1175	57.3	0.1349	56.1	0.1383	53.6	0.16	46.4	0.2235	46.4	0.2235	44.9	0.2393
97.7	0.0583	60.2	0.1159	57.6	0.1324	56.4	0.1367	54	0.1578	46.7	0.2201	46.7	0.2195	45.2	0.2356
98.1	0.0583	60.6	0.1135	57.9	0.1302	56.8	0.1336	54.3	0.1538	47.1	0.2161	47	0.2161	45.5	0.231
98.4	0.058	60.9	0.1122	58.3	0.128	57.1	0.1318	54.6	0.1525	47.4	0.2136	47.4	0.2133	45.9	0.2282
98.7	0.058	61.2	0.1104	58.6	0.1265	57.4	0.1287	55	0.1497	47.7	0.2102	47.7	0.2105	46.2	0.2241
99.1	0.0577	61.6	0.1088	58.9	0.124	57.8	0.1268	55.3	0.1469	48.1	0.2065	48	0.2068	46.5	0.2201
99.4	0.0574	61.9	0.1076	59.3	0.1228	58.1	0.1252	55.6	0.1442	48.4	0.2028	48.4	0.2031	46.9	0.2167
99.7	0.0574	62.2	0.106	59.6	0.1197	58.4	0.1228	56	0.1423	48.7	0.1993	48.7	0.1987	47.2	0.2136
100.1	0.0574	62.6	0.1035	59.9	0.1172	58.8	0.1206	56.3	0.1386	49.1	0.1962	49	0.1959	47.5	0.2108
100.4	0.057	62.9	0.102	60.3	0.1156	59.1	0.119	56.6	0.1373	49.4	0.1922	49.4	0.1922	47.9	0.2074
100.7	0.0567	63.2	0.1001	60.6	0.1135	59.4	0.1163	57	0.1342	49.7	0.1894	49.7	0.1894	48.2	0.2037
101.1	0.0567	63.6	0.0995	60.9	0.1122	59.8	0.1144	57.3	0.1318	50.1	0.186	50	0.1866	48.5	0.1997
101.4	0.0567	63.9	0.0973	61.3	0.1101	60.1	0.1125	57.6	0.129	50.4	0.1829	50.4	0.1832	48.9	0.1962
101.7	0.0558	64.3	0.0958	61.6	0.1085	60.4	0.1107	58	0.1277	50.7	0.1798	50.7	0.1801	49.2	0.1931
102.1	0.0561	64.6	0.0952	61.9	0.1066	60.8	0.1088	58.3	0.1256	51.1	0.1773	51	0.177	49.5	0.1897
102.4	0.0561	64.9	0.0936	62.3	0.1054	61.1	0.107	58.6	0.1234	51.4	0.1742	51.4	0.1739	49.9	0.1863
102.7	0.0561	65.3	0.0921	62.6	0.1032	61.4	0.1063	59	0.1212	51.7	0.1705	51.7	0.1705	50.2	0.1838
103.1	0.0558	65.6	0.0911	62.9	0.1023	61.8	0.1035	59.3	0.1184	52.1	0.1674	52	0.1674	50.5	0.1804
103.4	0.0558	65.9	0.0896	63.3	0.0998	62.1	0.1017	59.6	0.1166	52.4	0.1643	52.4	0.1643	50.9	0.1776
103.7	0.0558	66.3	0.0884	63.6	0.0986	62.4	0.1001	60	0.1147	52.7	0.1618	52.7	0.1625	51.2	0.1736
104.1	0.0558	66.6	0.0868	64	0.0973	62.8	0.0983	60.3	0.1128	53.1	0.1587	53	0.1584	51.5	0.1708
104.4	0.0552	66.9	0.0859	64.3	0.0958	63.1	0.097	60.6	0.1113	53.4	0.1547	53.4	0.1547	51.9	0.1677
104.7	0.0558	67.3	0.0856	64.6	0.0949	63.4	0.0958	61	0.1094	53.8	0.1531	53.7	0.1525	52.2	0.1643
105.1	0.0546	67.6	0.0846	65	0.0921	63.8	0.0942	61.3	0.1079	54.1	0.1507	54	0.15	52.5	0.1618
105.4	0.0549	67.9	0.084	65.3	0.0921	64.1	0.0924	61.6	0.1063	54.4	0.1476	54.4	0.1473	52.9	0.1587
105.7	0.0546	68.3	0.0828	65.6	0.0911	64.4	0.0921	62	0.1035	54.8	0.1451	54.7	0.1445	53.2	0.1547
106.1	0.0543	68.6	0.0825	66	0.0887	64.8	0.0902	62.3	0.102	55.1	0.1423	55	0.1423	53.5	0.1525
106.4	0.0539	68.9	0.0806	66.3	0.0874	65.1	0.0884	62.6	0.1008	55.4	0.1395	55.4	0.1392	53.9	0.1497
106.7	0.0543	69.3	0.0797	66.6	0.0868	65.5	0.0871	63	0.0989	55.8	0.1373	55.7	0.1367	54.2	0.1476
107.1	0.0539	69.6	0.0784	67	0.0859	65.8	0.0859	63.3	0.097	56.1	0.1342	56	0.1339	54.5	0.1448
107.4	0.0536	69.9	0.0778	67.3	0.0849	66.1	0.0856	63.7	0.0955	56.4	0.1321	56.4	0.1321	54.9	0.1426
107.8	0.0536	70.3	0.0772	67.6	0.0843	66.5	0.0846	64	0.0952	56.8	0.1293	56.7	0.129	55.2	0.1386
108.1	0.0536	70.6	0.0772	68	0.0837	66.8	0.0837	64.3	0.0924	57.1	0.1268	57	0.1268	55.5	0.137
108.4	0.0533	70.9	0.0766	68.3	0.0825	67.1	0.0831	64.7	0.0927	57.4	0.1249	57.4	0.1243	55.9	0.1339
108.8	0.0533	71.3	0.0756	68.6	0.0815	67.5	0.0822	65	0.0905	57.8	0.1228	57.7	0.1231	56.2	0.1314
109.1	0.0533	71.6	0.075	69	0.0806	67.8	0.0809	65.3	0.089	58.1	0.1203	58	0.1206	56.5	0.1287
109.4	0.053	71.9	0.0747	69.3	0.0791	68.1	0.0797	65.7	0.0877	58.4	0.1178	58.4	0.1184	56.9	0.1268
109.8	0.0524	72.3	0.0741	69.6	0.0778	68.5	0.0781	66	0.0865	58.8	0.1163	58.7	0.1153	57.2	0.1243
110.1	0.053	72.6	0.0732	70	0.0775	68.8	0.0775	66.3	0.0865	59.1	0.1138	59	0.1135	57.6	0.1228
110.4	0.053	72.9	0.0729	70.3	0.0772	69.1	0.0772	66.7	0.0849	59.4	0.1122	59.4	0.1116	57.9	0.1194
110.8	0.0527	73.3	0.0719	70.6	0.0769	69.5	0.0769	67	0.0843	59.8	0.1101	59.7	0.1097	58.2	0.1172
111.1	0.0524	73.6	0.0716	71	0.0763	69.8	0.0756	67.3	0.0831	60.1	0.1082	60	0.1079	58.6	0.115
111.4	0.0521	73.9	0.0707	71.3	0.076	70.1	0.076	67.7	0.0818	60.4	0.1063	60.4	0.107	58.9	0.1132
111.8	0.0524	74.3	0.071	71.6	0.0747	70.5	0.0747	68	0.0809	60.8	0.1042	60.7	0.1039	59.2	0.1113
112.1	0.0524	74.6	0.0707	72	0.0738	70.8	0.0741	68.3	0.08	61.1	0.1026	61	0.1014	59.6	0.1091
112.4	0.0521	74.9	0.0694	72.3	0.0735	71.1	0.0735	68.7	0.0787	61.4	0.1011	61.4	0.0998	59.9	0.1073
112.8	0.0515	75.3	0.0688	72.6	0.0729	71.5	0.0729	69	0.0778	61.8	0.0995	61.7	0.0983	60.2	0.1051
113.1	0.0518	75.6	0.0685	73	0.0722	71.8	0.0722	69.3	0.0775	62.1	0.0973	62	0.0967	60.6	0.1029
113.4	0.0521	75.9	0.0682	73.3	0.0716	72.1	0.0716	69.7	0.0766	62.4	0.0958	62.4	0.0961	60.9	0.1017
113.8	0.0515	76.3	0.0676	73.6	0.071	72.5	0.0716	70	0.0763	62.8	0.0952	62.7	0.0936	61.2	0.1001
114.1	0.0515	76.6	0.0676	74	0.0701	72.8	0.0707	70.3	0.0763	63.1	0.093	63	0.0921	61.6	0.098
114.4	0.0505	76.9	0.067	74.3	0.0701	73.1	0.0701	70.7	0.0753	63.4	0.0921	63.4	0.0908	61.9	0.0964
114.8	0.0512	77.3	0.0667	74.6	0.0694	73.5	0.0694	71	0.0744	63.8	0.0911	63.7	0.089	62.2	0.0949
115.1	0.0505	77.6	0.0667	75	0.0691	73.8	0.0691	71.3	0.0735	64.1	0.0887	64.1	0.0877	62.6	0.0927
115.4	0.0502	77.9	0.0663	75.3	0.0685	74.1	0.0685	71.7	0.0729	64.4	0.0874	64.4	0.0865	62.9	0.0921
115.8	0.0502	78.3	0.0663	75.6	0.0679	74.5	0.0679	72	0.0725	64.8	0.0862	64.7	0.0859	63.2	0.0915
116.1	0.0499	78.6	0.066	76	0.0676	74.8	0.0676	72.3	0.0716	65.1	0.0862	65.1	0.0849	63.6	0.0887
116.4	0.0502	78.9	0.0657	76.3	0.0673	75.1	0.0673	72.7	0.0716	65.4	0.0846	65.4	0.084	63.9	0.0871
116.8	0.0502	79.3	0.0654	76.6	0.067	75.5	0.067	73	0.0707	65.8	0.084	65.7	0.0831	64.2	0.0859
117.1	0.0508	79.6	0.0648	77	0.0667	75.8	0.0667	73.3	0.0698	66.1	0.0828	66.1	0.0812	64.6	0.0849
117.4	0.0502	79.9	0.0642	77.3	0.0667	76.1	0.0667	73.7	0.0694	66.4	0.0822	66.4	0.08	64.9	0.0843
117.8	0.0505	80.3	0.0636	77.6	0.0663	76.5	0.0663	74	0.0691	66.8	0.0809	66.7	0.0791	65.2	0.0834
118.1	0.0502	80.6	0.0629	78	0.0663	76.8	0.0663	74.3	0.0685	67.1	0.0791	67.1	0.0778	65.6	0.0825
118.4	0.0502	81	0.0626	78.3	0.066	77.1	0.066	74.7	0.0682	67.4	0.0778	67.4	0.0775	65.9	0.0809
118.8	0.0499	81.3	0.0623	78.6	0.0654	77.5	0.0654	75	0.0676	67.8	0.0772	67.7	0.0772	66.2	0.0806
119.1	0.0496	81.6	0.0623	79	0.0651	77.8	0.0651	75.3	0.0673	68.1	0.0769	68.1	0.0766	66.6	0.0781
119.4	0.0493	82	0.062	79.3	0.0648	78.1	0.0648	75.7	0.0667	68.4	0.0766	68.4	0.0763	66.9	0.0778
119.8	0.0493	82.3	0.0617	79.7	0.0639	78.5	0.0639	76	0.0667	68.8	0.075	68.7	0.0753	67.2	0.0772
120.1	0.0493	82.6	0.0614	80	0.0636	78.8	0.0632	76.3	0.0667	69.1	0.0753	69.1	0.0744	67.6	0.0769
120.4	0.049	83	0.0611	80.3	0.0632	79.1	0.0629	76.7	0.0663	69.4	0.0741	69.4	0.0732	67.9	0.0766
120.8	0.049	83.3	0.0611	80.7	0.0626	79.5	0.0626	77	0.066	69.8	0.0732	69.7	0.0732	68.2	0.0753
121.1	0.049	83.6	0.0614	81	0.0623	79.8	0.0623	77.3	0.066	70.1	0.0729	70.1	0.0722	68.6	0.0747
121.4	0.0487	84	0.0605	81.3	0.0623	80.1	0.0626	77.7	0.0657	70.5	0.0722	70.4	0.0716	68.9	0.0735
121.8	0.0487	84.3	0.0608	81.7	0.0617	80.5	0.0617	78	0.0651	70.8	0.0713	70.7	0.0707	69.2	0.0732
122.1	0.0484	84.6	0.0595	82	0.0617	80.8	0.0614	78.4	0.0648	71.1	0.071	71.1	0.0701	69.6	0.0725
122.4	0.0487	85	0.0601	82.3	0.0617	81.2	0.0611	78.7	0.0639	71.5	0.0701	71.4	0.0704	69.9	0.0722
122.8	0.0481	85.3	0.0595	82.7	0.0614	81.5	0.0608	79	0.0636	71.8	0.0704	71.7	0.0691	70.2	0.0713
123.1	0.0477	85.6	0.0601	83	0.0614	81.8	0.0614	79.4	0.0632	72.1	0.0694	72.1	0.0688	70.6	0.0701
123.4	0.0477	86	0.0595	83.3	0.0605	82.2	0.0601	79.7	0.0626	72.5	0.0685	72.4	0.0685	70.9	0.0701
123.8	0.0477	86.3	0.0592	83.7	0.0608	82.5	0.0598	80	0.0623	72.8	0.0676	72.7	0.0676	71.2	0.0694
124.1	0.0474	86.6	0.0592	84	0.0598	82.8	0.0595	80.4	0.0617	73.1	0.0676	73.1	0.067	71.6	0.0691
124.5	0.0474	87	0.0589	84.3	0.0605	83.2	0.0595	80.7	0.062	73.5	0.0676	73.4	0.067	71.9	0.0685
124.8	0.0474	87.3	0.0589	84.7	0.0595	83.5	0.0595	81	0.062	73.8	0.067	73.7	0.0667	72.2	0.0676
125.1	0.0474	87.6	0.0586	85	0.0595	83.8	0.0595	81.4	0.0614	74.1	0.0667	74.1	0.0663	72.6	0.0673
125.5	0.0471	88	0.0589	85.3	0.0601	84.2	0.0598	81.7	0.0608	74.5	0.0667	74.4	0.0663	72.9	0.067
125.8	0.0474	88.3	0.0583	85.7	0.0595	84.5	0.0595	82	0.0614	74.8	0.0663	74.7	0.066	73.2	0.067
126.1	0.0474	88.6	0.0583	86	0.0595	84.8	0.0592	82.4	0.0601	75.1	0.0663	75.1	0.066	73.6	0.0667
126.5	0.0471	89	0.058	86.3	0.0595	85.2	0.0589	82.7	0.0598	75.5	0.066	75.4	0.0654	73.9	0.0667
126.8	0.0471	89.3	0.058	86.7	0.0592	85.5	0.0589	83	0.0598	75.8	0.0654	75.7	0.0645	74.2	0.0663
127.1	0.0468	89.6	0.0577	87	0.0589	85.8	0.0586	83.4	0.0598	76.1	0.0654	76.1	0.0639	74.6	0.0657
127.5	0.0465	90	0.0574	87.3	0.0586	86.2	0.0583	83.7	0.0601	76.5	0.0645	76.4	0.0636	74.9	0.0654
127.8	0.0468	90.3	0.057	87.7	0.0583	86.5	0.058	84	0.0601	76.8	0.0636	76.7	0.0629	75.2	0.0651
128.1	0.0468	90.6	0.057	88	0.058	86.8	0.058	84.4	0.0595	77.1	0.0632	77.1	0.0626	75.6	0.0645
128.5	0.0462	91	0.057	88.3	0.058	87.2	0.0577	84.7	0.0598	77.5	0.0626	77.4	0.0623	75.9	0.0636
128.8	0.0462	91.3	0.0564	88.7	0.0577	87.5	0.0577	85	0.0595	77.8	0.0626	77.7	0.0623	76.3	0.0629
129.1	0.0462	91.6	0.057	89	0.0577	87.8	0.0577	85.4	0.0592	78.1	0.0623	78.1	0.0614	76.6	0.0626
129.5	0.0462	92	0.0564	89.3	0.0577	88.2	0.0574	85.7	0.0589	78.5	0.0623	78.4	0.0617	76.9	0.0626
129.8	0.0456	92.3	0.0561	89.7	0.057	88.5	0.0567	86	0.0589	78.8	0.0614	78.8	0.0611	77.3	0.0623
130.1	0.0453	92.6	0.0564	90	0.0567	88.8	0.057	86.4	0.0583	79.1	0.0614	79.1	0.0614	77.6	0.0623
130.5	0.0453	93	0.0558	90.3	0.057	89.2	0.0564	86.7	0.0583	79.5	0.0614	79.4	0.0608	77.9	0.062
130.8	0.0453	93.3	0.0558	90.7	0.057	89.5	0.0564	87	0.0577	79.8	0.0614	79.8	0.0611	78.3	0.0614
131.1	0.045	93.6	0.0561	91	0.0564	89.8	0.0564	87.4	0.0577	80.1	0.0611	80.1	0.0598	78.6	0.0611
131.5	0.045	94	0.0558	91.3	0.0564	90.2	0.0564	87.7	0.0574	80.5	0.0601	80.4	0.0595	78.9	0.0605
131.8	0.0446	94.3	0.0558	91.7	0.0564	90.5	0.0558	88	0.0577	80.8	0.0608	80.8	0.0598	79.3	0.0611
132.1	0.045	94.6	0.0552	92	0.0561	90.8	0.0555	88.4	0.0577	81.1	0.0595	81.1	0.0601	79.6	0.0601
132.5	0.0446	95	0.0552	92.4	0.0561	91.2	0.0555	88.7	0.0577	81.5	0.0598	81.4	0.0595	79.9	0.0605
132.8	0.0443	95.3	0.0552	92.7	0.0558	91.5	0.0558	89	0.0564	81.8	0.0595	81.8	0.0595	80.3	0.0595
133.1	0.0443	95.6	0.0546	93	0.0561	91.8	0.0558	89.4	0.0567	82.1	0.0595	82.1	0.0589	80.6	0.0595
133.5	0.0443	96	0.0546	93.4	0.0558	92.2	0.0552	89.7	0.0564	82.5	0.0595	82.4	0.0589	80.9	0.0598
133.8	0.044	96.3	0.0539	93.7	0.0555	92.5	0.0552	90.1	0.0564	82.8	0.0592	82.8	0.0586	81.3	0.0595
134.1	0.0437	96.7	0.0543	94	0.0552	92.8	0.0546	90.4	0.0558	83.2	0.0589	83.1	0.0586	81.6	0.0595
134.5	0.0437	97	0.0536	94.4	0.0549	93.2	0.0549	90.7	0.0555	83.5	0.0589	83.4	0.0583	81.9	0.0592
134.8	0.0431	97.3	0.0533	94.7	0.0549	93.5	0.0546	91.1	0.0561	83.8	0.0586	83.8	0.058	82.3	0.0589
135.1	0.0434	97.7	0.0533	95	0.0546	93.8	0.0543	91.4	0.0558	84.2	0.0586	84.1	0.058	82.6	0.0586
135.5	0.0434	98	0.053	95.4	0.0543	94.2	0.0539	91.7	0.0558	84.5	0.0577	84.4	0.0577	82.9	0.0586
135.8	0.0434	98.3	0.0527	95.7	0.0539	94.5	0.0536	92.1	0.0555	84.8	0.0577	84.8	0.0577	83.3	0.0583
136.1	0.0428	98.7	0.0533	96	0.0543	94.8	0.0536	92.4	0.0552	85.2	0.0577	85.1	0.057	83.6	0.0577
136.5	0.0428	99	0.0527	96.4	0.0539	95.2	0.0536	92.7	0.0552	85.5	0.0577	85.4	0.0574	83.9	0.0574
136.8	0.0431	99.3	0.0536	96.7	0.0536	95.5	0.0536	93.1	0.0552	85.8	0.057	85.8	0.057	84.3	0.0574
137.1	0.0428	99.7	0.053	97	0.0533	95.9	0.0536	93.4	0.0552	86.2	0.0567	86.1	0.0564	84.6	0.0577
137.5	0.0419	100	0.0527	97.4	0.0533	96.2	0.053	93.7	0.0546	86.5	0.0574	86.4	0.0561	84.9	0.057
137.8	0.0415	100.3	0.0524	97.7	0.053	96.5	0.053	94.1	0.0543	86.8	0.0567	86.8	0.0558	85.3	0.0574
138.1	0.0415	100.7	0.0527	98	0.053	96.9	0.053	94.4	0.0539	87.2	0.0561	87.1	0.0558	85.6	0.0564
138.5	0.0415	101	0.0527	98.4	0.053	97.2	0.0527	94.7	0.0539	87.5	0.0561	87.4	0.0561	85.9	0.0561
138.8	0.0415	101.3	0.0524	98.7	0.0524	97.5	0.0524	95.1	0.0539	87.8	0.0561	87.8	0.0561	86.3	0.0564
139.1	0.0415	101.7	0.0524	99	0.053	97.9	0.0527	95.4	0.0533	88.2	0.0558	88.1	0.0555	86.6	0.0558
139.5	0.0412	102	0.0524	99.4	0.053	98.2	0.0524	95.7	0.0533	88.5	0.0555	88.4	0.0555	86.9	0.0561
139.8	0.0419	102.3	0.0524	99.7	0.053	98.5	0.0521	96.1	0.0533	88.8	0.0555	88.8	0.0558	87.3	0.0555
140.2	0.0412	102.7	0.0515	100	0.0521	98.9	0.0521	96.4	0.0533	89.2	0.0561	89.1	0.0552	87.6	0.0558
140.5	0.0412	103	0.0518	100.4	0.0521	99.2	0.0521	96.7	0.0533	89.5	0.0555	89.4	0.0552	87.9	0.0552
140.8	0.0412	103.3	0.0518	100.7	0.0524	99.5	0.0524	97.1	0.0536	89.8	0.0555	89.8	0.0546	88.3	0.0552
141.2	0.0415	103.7	0.0515	101	0.0521	99.9	0.0515	97.4	0.0524	90.2	0.0552	90.1	0.0546	88.6	0.0552
141.5	0.0412	104	0.0505	101.4	0.0515	100.2	0.0521	97.7	0.053	90.5	0.0552	90.4	0.0543	88.9	0.0549
141.8	0.0412	104.3	0.0505	101.7	0.0518	100.5	0.0512	98.1	0.053	90.8	0.0549	90.8	0.0543	89.3	0.0549
142.2	0.0409	104.7	0.0508	102	0.0518	100.9	0.0518	98.4	0.0524	91.2	0.0539	91.1	0.0539	89.6	0.0546
142.5	0.0412	105	0.0508	102.4	0.0512	101.2	0.0508	98.7	0.0527	91.5	0.0539	91.5	0.0533	90	0.0539
142.8	0.0412	105.3	0.0505	102.7	0.0515	101.5	0.0508	99.1	0.0521	91.8	0.0539	91.8	0.0536	90.3	0.0539
143.2	0.0412	105.7	0.0502	103	0.0515	101.9	0.0508	99.4	0.0524	92.2	0.0539	92.1	0.0533	90.6	0.0536
143.5	0.0409	106	0.0502	103.4	0.0512	102.2	0.0505	99.7	0.0524	92.5	0.0536	92.5	0.0536	91	0.0536
143.8	0.0406	106.3	0.0499	103.7	0.0508	102.5	0.0502	100.1	0.0515	92.8	0.0533	92.8	0.0527	91.3	0.0533
144.2	0.0406	106.7	0.0505	104	0.0502	102.9	0.0505	100.4	0.0521	93.2	0.0533	93.1	0.0524	91.6	0.0536
144.5	0.0406	107	0.0505	104.4	0.0505	103.2	0.0502	100.7	0.0512	93.5	0.0533	93.5	0.053	92	0.0536
144.8	0.0409	107.3	0.0499	104.7	0.0505	103.5	0.0505	101.1	0.0515	93.8	0.0527	93.8	0.0524	92.3	0.0533
145.2	0.0406	107.7	0.0505	105	0.0502	103.9	0.0508	101.4	0.0515	94.2	0.0524	94.1	0.053	92.6	0.0527
145.5	0.0406	108	0.0499	105.4	0.0502	104.2	0.0502	101.7	0.0512	94.5	0.053	94.5	0.0524	93	0.0527
145.8	0.0406	108.3	0.0499	105.7	0.0505	104.5	0.0502	102.1	0.0508	94.8	0.0524	94.8	0.0524	93.3	0.053
146.2	0.0403	108.7	0.0499	106	0.0502	104.9	0.0496	102.4	0.0505	95.2	0.053	95.1	0.0524	93.6	0.0527
146.5	0.0403	109	0.0493	106.4	0.0499	105.2	0.0502	102.7	0.0502	95.5	0.0527	95.5	0.0518	94	0.0524
146.8	0.04	109.4	0.0493	106.7	0.0499	105.5	0.0496	103.1	0.0499	95.8	0.0524	95.8	0.0518	94.3	0.0524
147.2	0.04	109.7	0.0493	107	0.0496	105.9	0.0493	103.4	0.0502	96.2	0.0521	96.1	0.0521	94.6	0.0524
147.5	0.04	110	0.049	107.4	0.0493	106.2	0.0493	103.8	0.0505	96.5	0.0527	96.5	0.0515	95	0.0518
147.8	0.0397	110.4	0.049	107.7	0.0493	106.5	0.0493	104.1	0.0505	96.8	0.0515	96.8	0.0518	95.3	0.0521
148.2	0.0397	110.7	0.0487	108.1	0.049	106.9	0.049	104.4	0.0499	97.2	0.0521	97.1	0.0508	95.6	0.0521
148.5	0.0397	111	0.049	108.4	0.049	107.2	0.049	104.8	0.0499	97.5	0.0512	97.5	0.0508	96	0.0512
148.8	0.0397	111.4	0.0487	108.7	0.049	107.6	0.049	105.1	0.0502	97.8	0.0518	97.8	0.0508	96.3	0.0518
149.2	0.0391	111.7	0.0484	109.1	0.049	107.9	0.0487	105.4	0.0499	98.2	0.0512	98.1	0.0512	96.6	0.0508
149.5	0.0388	112	0.0477	109.4	0.049	108.2	0.0484	105.8	0.0496	98.5	0.0508	98.5	0.0508	97	0.0508
149.8	0.0388	112.4	0.0477	109.7	0.0484	108.6	0.0484	106.1	0.0493	98.9	0.0508	98.8	0.0502	97.3	0.0505
150.2	0.0394	112.7	0.0474	110.1	0.0487	108.9	0.0481	106.4	0.0493	99.2	0.0505	99.1	0.0502	97.6	0.0512
150.5	0.0391	113	0.0477	110.4	0.0484	109.2	0.0477	106.8	0.0493	99.5	0.0505	99.5	0.0502	98	0.0505
150.8	0.0388	113.4	0.0474	110.7	0.0477	109.6	0.0477	107.1	0.049	99.9	0.0502	99.8	0.0505	98.3	0.0505
151.2	0.0381	113.7	0.0471	111.1	0.0477	109.9	0.0474	107.4	0.0487	100.2	0.0505	100.1	0.0502	98.6	0.0505
151.5	0.0384	114	0.0474	111.4	0.0481	110.2	0.0474	107.8	0.049	100.5	0.0508	100.5	0.0502	99	0.0502
151.8	0.0378	114.4	0.0471	111.7	0.0474	110.6	0.0474	108.1	0.0487	100.9	0.0502	100.8	0.0499	99.3	0.0502
152.2	0.0375	114.7	0.0471	112.1	0.0477	110.9	0.0471	108.4	0.0484	101.2	0.0499	101.1	0.0496	99.6	0.0505
152.5	0.0378	115	0.0471	112.4	0.0474	111.2	0.0474	108.8	0.0484	101.5	0.0499	101.5	0.0493	100	0.0502
152.8	0.0372	115.4	0.0471	112.7	0.0474	111.6	0.0474	109.1	0.0484	101.9	0.0499	101.8	0.0493	100.3	0.0502
153.2	0.0372	115.7	0.0471	113.1	0.0474	111.9	0.0471	109.4	0.0477	102.2	0.0499	102.1	0.0493	100.6	0.0496
153.5	0.0372	116	0.0471	113.4	0.0471	112.2	0.0471	109.8	0.0477	102.5	0.0496	102.5	0.0493	101	0.0493
153.8	0.0372	116.4	0.0468	113.7	0.0474	112.6	0.0474	110.1	0.0474	102.9	0.0493	102.8	0.049	101.3	0.0493
154.2	0.0372	116.7	0.0468	114.1	0.0474	112.9	0.0471	110.4	0.0477	103.2	0.0493	103.1	0.049	101.6	0.0493
154.5	0.0372	117	0.0468	114.4	0.0474	113.2	0.0468	110.8	0.0474	103.5	0.049	103.5	0.049	102	0.0493
154.8	0.0372	117.4	0.0465	114.7	0.0471	113.6	0.0468	111.1	0.0474	103.9	0.049	103.8	0.049	102.3	0.049
155.2	0.0366	117.7	0.0462	115.1	0.0468	113.9	0.0468	111.4	0.0474	104.2	0.049	104.1	0.0484	102.6	0.049
155.5	0.0369	118	0.0465	115.4	0.0468	114.2	0.0462	111.8	0.0471	104.5	0.049	104.5	0.0481	103	0.049
155.9	0.0366	118.4	0.0462	115.7	0.0468	114.6	0.0462	112.1	0.0471	104.9	0.0487	104.8	0.0481	103.3	0.0487
156.2	0.0363	118.7	0.0459	116.1	0.0468	114.9	0.0462	112.4	0.0474	105.2	0.0487	105.1	0.0477	103.7	0.0487
156.5	0.0363	119	0.0459	116.4	0.0465	115.2	0.0462	112.8	0.0471	105.5	0.0484	105.5	0.0477	104	0.0481
156.9	0.0357	119.4	0.0459	116.7	0.0459	115.6	0.0462	113.1	0.0471	105.9	0.0481	105.8	0.0474	104.3	0.0481
157.2	0.0357	119.7	0.0456	117.1	0.0459	115.9	0.0459	113.4	0.0468	106.2	0.0477	106.1	0.0474	104.7	0.0477
157.5	0.036	120	0.0453	117.4	0.0459	116.2	0.0456	113.8	0.0468	106.5	0.0477	106.5	0.0474	105	0.0477
157.9	0.0357	120.4	0.045	117.7	0.0456	116.6	0.0453	114.1	0.0465	106.9	0.0474	106.8	0.0471	105.3	0.0477
158.2	0.0353	120.7	0.045	118.1	0.045	116.9	0.045	114.4	0.0465	107.2	0.0474	107.1	0.0474	105.7	0.0474
158.5	0.0353	121	0.0446	118.4	0.045	117.2	0.045	114.8	0.0462	107.5	0.0474	107.5	0.0471	106	0.0474
158.9	0.0353	121.4	0.045	118.7	0.045	117.6	0.0446	115.1	0.0462	107.9	0.0474	107.8	0.0471	106.3	0.0474
159.2	0.035	121.7	0.0446	119.1	0.045	117.9	0.0446	115.4	0.0462	108.2	0.0474	108.1	0.0474	106.7	0.0471
159.5	0.0353	122	0.0443	119.4	0.045	118.2	0.0443	115.8	0.0459	108.5	0.0474	108.5	0.0468	107	0.0471
159.9	0.0353	122.4	0.0443	119.7	0.0446	118.6	0.044	116.1	0.0459	108.9	0.0474	108.8	0.0468	107.3	0.0474
160.2	0.035	122.7	0.044	120.1	0.0446	118.9	0.044	116.5	0.0459	109.2	0.0468	109.1	0.0468	107.7	0.0471
160.5	0.035	123.1	0.0437	120.4	0.0446	119.2	0.0437	116.8	0.0456	109.6	0.0471	109.5	0.0462	108	0.0471
160.9	0.035	123.4	0.0437	120.8	0.0443	119.6	0.0437	117.1	0.0453	109.9	0.0468	109.8	0.0465	108.3	0.0471
161.2	0.035	123.7	0.0437	121.1	0.0437	119.9	0.0437	117.5	0.045	110.2	0.0468	110.1	0.0459	108.7	0.0468
161.5	0.0347	124.1	0.0434	121.4	0.044	120.3	0.0434	117.8	0.0446	110.6	0.0468	110.5	0.0459	109	0.0465
161.9	0.0344	124.4	0.0431	121.8	0.0437	120.6	0.0434	118.1	0.0446	110.9	0.0462	110.8	0.0462	109.3	0.0462
162.2	0.0347	124.7	0.0431	122.1	0.0434	120.9	0.0434	118.5	0.0443	111.2	0.0462	111.1	0.0456	109.7	0.0462
162.5	0.0344	125.1	0.0431	122.4	0.0437	121.3	0.0431	118.8	0.0443	111.6	0.0465	111.5	0.0459	110	0.0462
162.9	0.0344	125.4	0.0428	122.8	0.0434	121.6	0.0422	119.1	0.0443	111.9	0.0465	111.8	0.0456	110.3	0.0459
163.2	0.0341	125.7	0.0431	123.1	0.0431	121.9	0.0428	119.5	0.044	112.2	0.0459	112.1	0.0453	110.7	0.0456
163.5	0.0341	126.1	0.0422	123.4	0.0431	122.3	0.0428	119.8	0.044	112.6	0.0456	112.5	0.045	111	0.0459
163.9	0.0341	126.4	0.0428	123.8	0.0434	122.6	0.0422	120.1	0.0437	112.9	0.0456	112.8	0.045	111.3	0.0456
164.2	0.0338	126.7	0.0415	124.1	0.0428	122.9	0.0419	120.5	0.044	113.2	0.0456	113.1	0.0446	111.7	0.0453
164.5	0.0338	127.1	0.0415	124.4	0.0419	123.3	0.0419	120.8	0.0434	113.6	0.0453	113.5	0.0446	112	0.0453
164.9	0.0338	127.4	0.0412	124.8	0.0419	123.6	0.0419	121.1	0.0434	113.9	0.045	113.8	0.0443	112.3	0.0446
165.2	0.0335	127.7	0.0412	125.1	0.0419	123.9	0.0415	121.5	0.0431	114.2	0.045	114.1	0.0443	112.7	0.0443
165.5	0.0335	128.1	0.0412	125.4	0.0415	124.3	0.0415	121.8	0.0428	114.6	0.0443	114.5	0.044	113	0.0443
165.9	0.0335	128.4	0.0419	125.8	0.0415	124.6	0.0415	122.1	0.0431	114.9	0.0446	114.8	0.044	113.3	0.044
166.2	0.0335	128.7	0.0409	126.1	0.0412	124.9	0.0415	122.5	0.0428	115.2	0.0443	115.1	0.0437	113.7	0.044
166.5	0.0335	129.1	0.0409	126.4	0.0415	125.3	0.0415	122.8	0.0428	115.6	0.0443	115.5	0.0437	114	0.0437
166.9	0.0335	129.4	0.0409	126.8	0.0419	125.6	0.0409	123.1	0.0428	115.9	0.044	115.8	0.0434	114.3	0.0437
167.2	0.0329	129.7	0.0412	127.1	0.0415	125.9	0.0412	123.5	0.0419	116.2	0.0437	116.2	0.0434	114.7	0.0437
167.5	0.0332	130.1	0.0415	127.4	0.0415	126.3	0.0415	123.8	0.0419	116.6	0.0437	116.5	0.0431	115	0.0437
167.9	0.0326	130.4	0.0415	127.8	0.0415	126.6	0.0409	124.1	0.0415	116.9	0.0437	116.8	0.0428	115.3	0.0437
168.2	0.0329	130.7	0.0409	128.1	0.0415	126.9	0.0409	124.5	0.0412	117.2	0.0434	117.2	0.0428	115.7	0.0434
168.5	0.0322	131.1	0.0406	128.4	0.0415	127.3	0.0415	124.8	0.0412	117.6	0.0434	117.5	0.0422	116	0.0431
168.9	0.0329	131.4	0.0412	128.8	0.0412	127.6	0.0412	125.1	0.0409	117.9	0.0434	117.8	0.0422	116.3	0.0428
169.2	0.0326	131.7	0.0409	129.1	0.0409	127.9	0.0412	125.5	0.0412	118.2	0.0431	118.2	0.0419	116.7	0.0428
169.5	0.0326	132.1	0.0412	129.4	0.0412	128.3	0.0412	125.8	0.0412	118.6	0.0428	118.5	0.0415	117	0.0422
169.9	0.0326	132.4	0.0406	129.8	0.0409	128.6	0.0412	126.1	0.0412	118.9	0.0422	118.8	0.0415	117.3	0.0422
170.2	0.0316	132.7	0.0412	130.1	0.0409	128.9	0.0412	126.5	0.0415	119.2	0.0419	119.2	0.0412	117.7	0.0419
170.5	0.0316	133.1	0.0409	130.4	0.0412	129.3	0.0406	126.8	0.0412	119.6	0.0419	119.5	0.0419	118	0.0415
170.9	0.0322	133.4	0.0412	130.8	0.0406	129.6	0.0406	127.1	0.0409	119.9	0.0419	119.8	0.0415	118.3	0.0419
171.2	0.0322	133.7	0.0406	131.1	0.0409	129.9	0.0406	127.5	0.0412	120.2	0.0415	120.2	0.0412	118.7	0.0412
171.5	0.0316	134.1	0.0406	131.4	0.0406	130.3	0.0406	127.8	0.0409	120.6	0.0412	120.5	0.0412	119	0.0412
171.9	0.0313	134.4	0.0403	131.8	0.0406	130.6	0.0406	128.1	0.0412	120.9	0.0419	120.8	0.0412	119.4	0.0415
172.2	0.0316	134.7	0.0403	132.1	0.0406	130.9	0.0406	128.5	0.0409	121.2	0.0412	121.2	0.0415	119.7	0.0419
172.6	0.0313	135.1	0.0403	132.4	0.0406	131.3	0.04	128.8	0.0409	121.6	0.0412	121.5	0.0412	120	0.0419
172.9	0.031	135.4	0.04	132.8	0.0406	131.6	0.04	129.1	0.0409	121.9	0.0409	121.8	0.0409	120.4	0.0409
173.2	0.031	135.7	0.0403	133.1	0.0403	131.9	0.0397	129.5	0.0406	122.2	0.0415	122.2	0.0409	120.7	0.0412
173.6	0.031	136.1	0.0397	133.4	0.0403	132.3	0.0397	129.8	0.0409	122.6	0.0412	122.5	0.0412	121	0.0409
173.9	0.0307	136.4	0.04	133.8	0.04	132.6	0.04	130.2	0.0406	122.9	0.0409	122.8	0.0409	121.4	0.0415
174.2	0.0307	136.8	0.0397	134.1	0.0397	132.9	0.0397	130.5	0.0406	123.2	0.0412	123.2	0.0412	121.7	0.0412
174.6	0.0304	137.1	0.0394	134.4	0.04	133.3	0.0394	130.8	0.0406	123.6	0.0412	123.5	0.0409	122	0.0409
174.9	0.0307	137.4	0.0391	134.8	0.0397	133.6	0.0397	131.2	0.0403	123.9	0.0412	123.8	0.0409	122.4	0.0409
175.2	0.0304	137.8	0.0391	135.1	0.0397	134	0.0394	131.5	0.0403	124.2	0.0412	124.2	0.0409	122.7	0.0409
175.6	0.0304	138.1	0.0388	135.4	0.0391	134.3	0.0388	131.8	0.04	124.6	0.0409	124.5	0.0409	123	0.0406
175.9	0.0301	138.4	0.0384	135.8	0.0397	134.6	0.0391	132.2	0.04	124.9	0.0409	124.8	0.0409	123.4	0.0412
176.2	0.0301	138.8	0.0391	136.1	0.0391	135	0.0391	132.5	0.04	125.3	0.0409	125.2	0.0406	123.7	0.0409
176.6	0.0298	139.1	0.0388	136.4	0.0388	135.3	0.0384	132.8	0.04	125.6	0.0409	125.5	0.0406	124	0.0409
176.9	0.0298	139.4	0.0381	136.8	0.0388	135.6	0.0384	133.2	0.0394	125.9	0.0406	125.8	0.0403	124.4	0.0406
177.2	0.0298	139.8	0.0388	137.1	0.0384	136	0.0378	133.5	0.0394	126.3	0.0406	126.2	0.04	124.7	0.0403
177.6	0.0295	140.1	0.0381	137.4	0.0381	136.3	0.0378	133.8	0.0391	126.6	0.0406	126.5	0.04	125	0.0403
177.9	0.0291	140.4	0.0381	137.8	0.0384	136.6	0.0378	134.2	0.0394	126.9	0.0406	126.8	0.04	125.4	0.0403
178.2	0.0291	140.8	0.0378	138.1	0.0378	137	0.0375	134.5	0.0388	127.3	0.0403	127.2	0.04	125.7	0.0403
178.6	0.0291	141.1	0.0381	138.4	0.0381	137.3	0.0378	134.8	0.0391	127.6	0.0403	127.5	0.0391	126	0.04
178.9	0.0291	141.4	0.0372	138.8	0.0378	137.6	0.0375	135.2	0.0388	127.9	0.0403	127.8	0.0397	126.4	0.04
179.2	0.0291	141.8	0.0375	139.1	0.0378	138	0.0372	135.5	0.0388	128.3	0.04	128.2	0.0397	126.7	0.0397
179.6	0.0288	142.1	0.0372	139.5	0.0372	138.3	0.0375	135.8	0.0388	128.6	0.04	128.5	0.0391	127	0.0397
179.9	0.0285	142.4	0.0372	139.8	0.0375	138.6	0.0372	136.2	0.0381	128.9	0.0397	128.8	0.0394	127.4	0.0394
180.2	0.0285	142.8	0.0372	140.1	0.0372	139	0.0372	136.5	0.0384	129.3	0.0397	129.2	0.0388	127.7	0.0394
180.6	0.0285	143.1	0.0372	140.5	0.0372	139.3	0.0372	136.8	0.0378	129.6	0.0397	129.5	0.0391	128	0.0394
180.9	0.0282	143.4	0.0369	140.8	0.0372	139.6	0.0369	137.2	0.0378	129.9	0.0394	129.9	0.0384	128.4	0.0384
181.2	0.0279	143.8	0.0369	141.1	0.0372	140	0.0369	137.5	0.0375	130.3	0.0391	130.2	0.0391	128.7	0.0391
181.6	0.0282	144.1	0.0369	141.5	0.0369	140.3	0.0366	137.8	0.0375	130.6	0.0391	130.5	0.0378	129	0.0391
181.9	0.0279	144.4	0.0369	141.8	0.0372	140.6	0.0369	138.2	0.0375	130.9	0.0384	130.9	0.0384	129.4	0.0388
182.2	0.0279	144.8	0.0366	142.1	0.0369	141	0.036	138.5	0.0372	131.3	0.0388	131.2	0.0378	129.7	0.0388
182.6	0.0273	145.1	0.0363	142.5	0.0366	141.3	0.036	138.8	0.0372	131.6	0.0391	131.5	0.0375	130	0.0378
182.9	0.0273	145.4	0.0357	142.8	0.0366	141.6	0.0363	139.2	0.0372	131.9	0.0388	131.9	0.0375	130.4	0.0378
183.2	0.0273	145.8	0.036	143.1	0.0363	142	0.0357	139.5	0.0369	132.3	0.0378	132.2	0.0372	130.7	0.0378
183.6	0.0273	146.1	0.0357	143.5	0.0363	142.3	0.0357	139.8	0.0372	132.6	0.0381	132.5	0.0372	131	0.0375
183.9	0.027	146.4	0.035	143.8	0.036	142.6	0.0353	140.2	0.0369	132.9	0.0375	132.9	0.0375	131.4	0.0375
184.3	0.027	146.8	0.0357	144.1	0.036	143	0.035	140.5	0.0366	133.3	0.0378	133.2	0.0372	131.7	0.0378
184.6	0.0267	147.1	0.035	144.5	0.036	143.3	0.0357	140.9	0.0363	133.6	0.0378	133.5	0.0372	132	0.0378
184.9	0.0267	147.4	0.0353	144.8	0.035	143.6	0.035	141.2	0.0363	133.9	0.0375	133.9	0.0372	132.4	0.0375
185.3	0.0267	147.8	0.035	145.1	0.035	144	0.035	141.5	0.0363	134.3	0.0375	134.2	0.0372	132.7	0.0372
185.6	0.0264	148.1	0.035	145.5	0.0353	144.3	0.0353	141.9	0.0357	134.6	0.0375	134.5	0.0369	133.1	0.0372
185.9	0.0264	148.5	0.0347	145.8	0.0353	144.6	0.035	142.2	0.036	134.9	0.0372	134.9	0.0366	133.4	0.0372
186.3	0.0264	148.8	0.035	146.1	0.0353	145	0.035	142.5	0.0353	135.3	0.0372	135.2	0.0363	133.7	0.0369
186.6	0.026	149.1	0.0347	146.5	0.035	145.3	0.035	142.9	0.0353	135.6	0.0369	135.5	0.0363	134.1	0.0369
186.9	0.026	149.5	0.035	146.8	0.035	145.6	0.035	143.2	0.0357	136	0.0369	135.9	0.0363	134.4	0.0366
187.3	0.026	149.8	0.035	147.1	0.035	146	0.035	143.5	0.035	136.3	0.0366	136.2	0.0357	134.7	0.036
187.6	0.026	150.1	0.035	147.5	0.035	146.3	0.035	143.9	0.035	136.6	0.0363	136.5	0.0357	135.1	0.0357
187.9	0.026	150.5	0.035	147.8	0.035	146.6	0.0347	144.2	0.035	137	0.036	136.9	0.0357	135.4	0.0357
188.3	0.0257	150.8	0.0347	148.1	0.035	147	0.035	144.5	0.0353	137.3	0.036	137.2	0.0357	135.7	0.0357
188.6	0.0257	151.1	0.0344	148.5	0.035	147.3	0.0344	144.9	0.035	137.6	0.0363	137.5	0.0357	136.1	0.0353
188.9	0.0254	151.5	0.035	148.8	0.0347	147.6	0.0344	145.2	0.035	138	0.036	137.9	0.0357	136.4	0.0353
189.3	0.0254	151.8	0.0347	149.1	0.0347	148	0.0341	145.5	0.0347	138.3	0.036	138.2	0.035	136.7	0.035
189.6	0.0251	152.1	0.0341	149.5	0.0344	148.3	0.0341	145.9	0.0347	138.6	0.0357	138.5	0.035	137.1	0.035
189.9	0.0251	152.5	0.0341	149.8	0.0344	148.6	0.0341	146.2	0.0347	139	0.0353	138.9	0.0353	137.4	0.035
190.3	0.0251	152.8	0.0341	150.1	0.0344	149	0.0341	146.5	0.0347	139.3	0.0357	139.2	0.035	137.7	0.035
190.6	0.0248	153.1	0.0341	150.5	0.0341	149.3	0.0338	146.9	0.0347	139.6	0.0353	139.5	0.035	138.1	0.035
190.9	0.0248	153.5	0.0341	150.8	0.0341	149.7	0.0335	147.2	0.0347	140	0.035	139.9	0.035	138.4	0.035
191.3	0.0248	153.8	0.0341	151.1	0.0341	150	0.0335	147.5	0.0344	140.3	0.035	140.2	0.0347	138.7	0.035
191.6	0.0248	154.1	0.0338	151.5	0.0341	150.3	0.0335	147.9	0.0347	140.6	0.0353	140.5	0.035	139.1	0.035
191.9	0.0248	154.5	0.0338	151.8	0.0338	150.7	0.0335	148.2	0.0344	141	0.035	140.9	0.035	139.4	0.035
192.3	0.0248	154.8	0.0335	152.1	0.0335	151	0.0335	148.5	0.0347	141.3	0.035	141.2	0.0347	139.7	0.0347
192.6	0.0248	155.1	0.0332	152.5	0.0335	151.3	0.0335	148.9	0.0341	141.6	0.035	141.5	0.035	140.1	0.0347
192.9	0.0248	155.5	0.0329	152.8	0.0335	151.7	0.0329	149.2	0.0341	142	0.035	141.9	0.0347	140.4	0.035
193.3	0.0248	155.8	0.0332	153.2	0.0335	152	0.0329	149.5	0.0341	142.3	0.035	142.2	0.0341	140.7	0.0341
193.6	0.0245	156.1	0.0329	153.5	0.0335	152.3	0.0326	149.9	0.0338	142.6	0.035	142.5	0.0341	141.1	0.0347
193.9	0.0245	156.5	0.0329	153.8	0.0332	152.7	0.0326	150.2	0.0335	143	0.035	142.9	0.0341	141.4	0.0341
194.3	0.0245	156.8	0.0326	154.2	0.0329	153	0.0322	150.5	0.0338	143.3	0.0344	143.2	0.0338	141.7	0.0341
194.6	0.0245	157.1	0.0326	154.5	0.0329	153.3	0.0322	150.9	0.0335	143.6	0.0344	143.5	0.0338	142.1	0.0341
194.9	0.0242	157.5	0.0326	154.8	0.0329	153.7	0.0322	151.2	0.0335	144	0.0344	143.9	0.0335	142.4	0.0341
195.3	0.0242	157.8	0.0326	155.2	0.0329	154	0.0322	151.5	0.0332	144.3	0.0344	144.2	0.0335	142.7	0.0335
195.6	0.0236	158.1	0.0322	155.5	0.0329	154.3	0.0322	151.9	0.0329	144.6	0.0341	144.5	0.0335	143.1	0.0338
195.9	0.0239	158.5	0.0322	155.8	0.0326	154.7	0.0326	152.2	0.0329	145	0.0341	144.9	0.0335	143.4	0.0338
196.3	0.0236	158.8	0.0319	156.2	0.0322	155	0.0316	152.5	0.0329	145.3	0.0338	145.2	0.0332	143.7	0.0335
196.6	0.0233	159.1	0.0316	156.5	0.0322	155.3	0.0316	152.9	0.0326	145.6	0.0341	145.6	0.0329	144.1	0.0335
196.9	0.0233	159.5	0.0319	156.8	0.0326	155.7	0.0313	153.2	0.0326	146	0.0338	145.9	0.0332	144.4	0.0335
197.3	0.0229	159.8	0.0319	157.2	0.0322	156	0.0319	153.5	0.0322	146.3	0.0335	146.2	0.0332	144.8	0.0329
197.6	0.0233	160.1	0.0319	157.5	0.0316	156.3	0.0313	153.9	0.0326	146.6	0.0332	146.6	0.0329	145.1	0.0335
198	0.0233	160.5	0.0319	157.8	0.0316	156.7	0.0313	154.2	0.0322	147	0.0332	146.9	0.0326	145.4	0.0335
198.3	0.0233	160.8	0.031	158.2	0.0313	157	0.031	154.5	0.0322	147.3	0.0332	147.2	0.0326	145.8	0.0326
198.6	0.0226	161.2	0.0316	158.5	0.0313	157.3	0.0313	154.9	0.0322	147.6	0.0332	147.6	0.0322	146.1	0.0332
199	0.0229	161.5	0.031	158.8	0.0313	157.7	0.0313	155.2	0.0316	148	0.0332	147.9	0.0322	146.4	0.0329
199.3	0.0226	161.8	0.031	159.2	0.0316	158	0.031	155.5	0.0313	148.3	0.0329	148.2	0.0326	146.8	0.0326
199.6	0.0217	162.2	0.0307	159.5	0.031	158.3	0.031	155.9	0.0313	148.6	0.0326	148.6	0.0322	147.1	0.0326
200	0.0214	162.5	0.0307	159.8	0.0313	158.7	0.031	156.2	0.0319	149	0.0322	148.9	0.0316	147.4	0.0326
200.3	0.0217	162.8	0.0304	160.2	0.0316	159	0.0307	156.6	0.031	149.3	0.0326	149.2	0.0322	147.8	0.0319
200.6	0.0208	163.2	0.0304	160.5	0.0307	159.3	0.0304	156.9	0.0316	149.6	0.0326	149.6	0.0322	148.1	0.0322
201	0.0214	163.5	0.0301	160.8	0.0307	159.7	0.0304	157.2	0.0316	150	0.0326	149.9	0.0322	148.4	0.0319
201.3	0.0211	163.8	0.0301	161.2	0.031	160	0.0304	157.6	0.031	150.3	0.0319	150.2	0.0319	148.8	0.0313
201.6	0.0211	164.2	0.0301	161.5	0.0307	160.3	0.0304	157.9	0.0307	150.6	0.0322	150.6	0.0313	149.1	0.0313
202	0.0202	164.5	0.0301	161.8	0.0304	160.7	0.0301	158.2	0.0304	151	0.0316	150.9	0.0316	149.4	0.0313
202.3	0.0208	164.8	0.0301	162.2	0.0304	161	0.0298	158.6	0.0304	151.3	0.0319	151.2	0.0313	149.8	0.0313
202.6	0.0202	165.2	0.0298	162.5	0.0304	161.3	0.0298	158.9	0.0304	151.6	0.0319	151.6	0.0316	150.1	0.0313
203	0.0205	165.5	0.0298	162.8	0.0301	161.7	0.0295	159.2	0.0307	152	0.0319	151.9	0.031	150.4	0.0313
203.3	0.0205	165.8	0.0298	163.2	0.0301	162	0.0295	159.6	0.0301	152.3	0.0319	152.2	0.0313	150.8	0.0316
203.6	0.0198	166.2	0.0295	163.5	0.0298	162.3	0.0291	159.9	0.0301	152.6	0.0313	152.6	0.031	151.1	0.031
204	0.0202	166.5	0.0295	163.8	0.0295	162.7	0.0291	160.2	0.0301	153	0.0313	152.9	0.0304	151.4	0.0313
204.3	0.0195	166.8	0.0295	164.2	0.0298	163	0.0291	160.6	0.0301	153.3	0.0313	153.2	0.0307	151.8	0.031
204.6	0.0195	167.2	0.0288	164.5	0.0295	163.3	0.0291	160.9	0.0298	153.6	0.0307	153.6	0.0304	152.1	0.0307
205	0.0189	167.5	0.0291	164.8	0.0295	163.7	0.0291	161.2	0.0298	154	0.0307	153.9	0.0301	152.4	0.0304
205.3	0.0192	167.8	0.0291	165.2	0.0298	164	0.0288	161.6	0.0298	154.3	0.031	154.2	0.0298	152.8	0.0304
205.6	0.0189	168.2	0.0285	165.5	0.0291	164.4	0.0288	161.9	0.0298	154.6	0.031	154.6	0.0298	153.1	0.0304
206	0.0189	168.5	0.0285	165.8	0.0288	164.7	0.0285	162.2	0.0295	155	0.0304	154.9	0.0301	153.4	0.0301
206.3	0.0186	168.8	0.0282	166.2	0.0288	165	0.0282	162.6	0.0295	155.3	0.0304	155.2	0.0298	153.8	0.0301
206.6	0.0186	169.2	0.0279	166.5	0.0288	165.4	0.0282	162.9	0.0295	155.6	0.0301	155.6	0.0295	154.1	0.0301
207	0.0183	169.5	0.0282	166.8	0.0285	165.7	0.0282	163.2	0.0288	156	0.0301	155.9	0.0295	154.4	0.0298
207.3	0.0186	169.8	0.0276	167.2	0.0282	166	0.0279	163.6	0.0291	156.3	0.0301	156.2	0.0291	154.8	0.0295
207.6	0.0183	170.2	0.0276	167.5	0.0282	166.4	0.0276	163.9	0.0288	156.6	0.0301	156.6	0.0291	155.1	0.0298
208	0.018	170.5	0.0276	167.8	0.0279	166.7	0.0276	164.2	0.0288	157	0.0298	156.9	0.0291	155.4	0.0291
208.3	0.0186	170.8	0.0276	168.2	0.0279	167	0.0273	164.6	0.0285	157.3	0.0301	157.2	0.0291	155.8	0.0295
208.6	0.0183	171.2	0.0273	168.5	0.0276	167.4	0.0273	164.9	0.0279	157.6	0.0298	157.6	0.0288	156.1	0.0291
209	0.018	171.5	0.0273	168.8	0.0273	167.7	0.0273	165.2	0.0282	158	0.0295	157.9	0.0291	156.4	0.0295
209.3	0.0183	171.8	0.027	169.2	0.0276	168	0.0273	165.6	0.0279	158.3	0.0295	158.2	0.0285	156.8	0.0291
209.6	0.018	172.2	0.0267	169.5	0.0273	168.4	0.027	165.9	0.0279	158.7	0.0291	158.6	0.0285	157.1	0.0288
210	0.0183	172.5	0.027	169.8	0.0273	168.7	0.0267	166.2	0.0279	159	0.0291	158.9	0.0282	157.4	0.0285
210.3	0.018	172.8	0.027	170.2	0.027	169	0.0267	166.6	0.0276	159.3	0.0288	159.2	0.0282	157.8	0.0282
210.6	0.0177	173.2	0.0264	170.5	0.027	169.4	0.0267	166.9	0.0273	159.7	0.0285	159.6	0.0282	158.1	0.0282
211	0.018	173.5	0.0264	170.9	0.0273	169.7	0.0264	167.2	0.0273	160	0.0285	159.9	0.0276	158.4	0.0285
211.3	0.0171	173.8	0.026	171.2	0.0267	170	0.0264	167.6	0.027	160.3	0.0285	160.2	0.0276	158.8	0.0279
211.6	0.0167	174.2	0.0264	171.5	0.0267	170.4	0.0264	167.9	0.0267	160.7	0.0285	160.6	0.0273	159.1	0.0282
212	0.0167	174.5	0.0264	171.9	0.0264	170.7	0.0264	168.2	0.0267	161	0.0282	160.9	0.0276	159.4	0.0279
212.3	0.0164	174.9	0.026	172.2	0.0264	171	0.026	168.6	0.0267	161.3	0.0279	161.2	0.027	159.8	0.0276
212.6	0.0164	175.2	0.026	172.5	0.0264	171.4	0.0264	168.9	0.0267	161.7	0.0279	161.6	0.027	160.1	0.0276
213	0.0167	175.5	0.0257	172.9	0.0264	171.7	0.026	169.2	0.0267	162	0.0279	161.9	0.0273	160.5	0.0276
213.3	0.0161	175.9	0.0257	173.2	0.026	172	0.026	169.6	0.0264	162.3	0.0276	162.2	0.027	160.8	0.0273
213.7	0.0158	176.2	0.0257	173.5	0.026	172.4	0.0257	169.9	0.0264	162.7	0.0273	162.6	0.0267	161.1	0.0273
214	0.0152	176.5	0.0251	173.9	0.0257	172.7	0.0257	170.3	0.0264	163	0.0273	162.9	0.0267	161.5	0.027
214.3	0.0155	176.9	0.0251	174.2	0.026	173	0.0257	170.6	0.0264	163.3	0.0273	163.2	0.0267	161.8	0.027
214.7	0.0155	177.2	0.0251	174.5	0.0257	173.4	0.0257	170.9	0.026	163.7	0.027	163.6	0.0264	162.1	0.0267
215	0.0149	177.5	0.0251	174.9	0.0257	173.7	0.0257	171.3	0.026	164	0.027	163.9	0.0264	162.5	0.0267
215.3	0.0149	177.9	0.0254	175.2	0.0251	174	0.0251	171.6	0.026	164.3	0.027	164.3	0.0264	162.8	0.0267
215.7	0.0149	178.2	0.0251	175.5	0.0251	174.4	0.0251	171.9	0.0257	164.7	0.027	164.6	0.026	163.1	0.0264
216	0.0143	178.5	0.0251	175.9	0.0251	174.7	0.0251	172.3	0.0257	165	0.0267	164.9	0.026	163.5	0.0264
216.3	0.0143	178.9	0.0251	176.2	0.0251	175	0.0251	172.6	0.0257	165.3	0.0267	165.3	0.026	163.8	0.0264
216.7	0.0136	179.2	0.0248	176.5	0.0251	175.4	0.0251	172.9	0.0257	165.7	0.0264	165.6	0.026	164.1	0.0264
217	0.0136	179.5	0.0248	176.9	0.0248	175.7	0.0248	173.3	0.0257	166	0.0264	165.9	0.0257	164.5	0.026
217.3	0.0133	179.9	0.0248	177.2	0.0251	176	0.0248	173.6	0.0254	166.3	0.026	166.3	0.0257	164.8	0.026
217.7	0.013	180.2	0.0248	177.5	0.0248	176.4	0.0248	173.9	0.0251	166.7	0.026	166.6	0.0257	165.1	0.026
218	0.013	180.5	0.0248	177.9	0.0248	176.7	0.0248	174.3	0.0251	167	0.026	166.9	0.0257	165.5	0.0257
218.3	0.0127	180.9	0.0245	178.2	0.0248	177	0.0245	174.6	0.0251	167.3	0.026	167.3	0.0251	165.8	0.0257
218.7	0.0127	181.2	0.0245	178.5	0.0248	177.4	0.0245	174.9	0.0251	167.7	0.026	167.6	0.0251	166.1	0.0254
219	0.0124	181.5	0.0248	178.9	0.0248	177.7	0.0245	175.3	0.0248	168	0.0257	167.9	0.0251	166.5	0.0254
219.3	0.0124	181.9	0.0245	179.2	0.0248	178	0.0245	175.6	0.0248	168.3	0.0257	168.3	0.0248	166.8	0.0254
219.7	0.0121	182.2	0.0242	179.5	0.0248	178.4	0.0245	175.9	0.0248	168.7	0.0254	168.6	0.0251	167.1	0.0254
220	0.0115	182.5	0.0245	179.9	0.0248	178.7	0.0242	176.3	0.0245	169	0.0257	168.9	0.0248	167.5	0.0251
220.3	0.0112	182.9	0.0242	180.2	0.0245	179	0.0242	176.6	0.0245	169.3	0.0254	169.3	0.0248	167.8	0.0251
220.7	0.0112	183.2	0.0242	180.5	0.0242	179.4	0.0242	176.9	0.0245	169.7	0.0251	169.6	0.0248	168.1	0.0251
221	0.0112	183.5	0.0239	180.9	0.0245	179.7	0.0239	177.3	0.0245	170	0.0251	169.9	0.0248	168.5	0.0248
221.3	0.0102	183.9	0.0236	181.2	0.0239	180	0.0239	177.6	0.0242	170.3	0.0248	170.3	0.0248	168.8	0.0248
221.7	0.0099	184.2	0.0236	181.5	0.0242	180.4	0.0239	177.9	0.0242	170.7	0.0251	170.6	0.0248	169.1	0.0248
222	0.0102	184.5	0.0236	181.9	0.0236	180.7	0.0236	178.3	0.0242	171	0.0251	170.9	0.0245	169.5	0.0248
222.3	0.0099	184.9	0.0233	182.2	0.0239	181.1	0.0236	178.6	0.0239	171.3	0.0248	171.3	0.0248	169.8	0.0248
222.7	0.0099	185.2	0.0236	182.5	0.0233	181.4	0.0233	178.9	0.0242	171.7	0.0248	171.6	0.0242	170.1	0.0248
223	0.0093	185.5	0.0229	182.9	0.0236	181.7	0.0233	179.3	0.0239	172	0.0248	171.9	0.0245	170.5	0.0248
223.3	0.0081	185.9	0.0233	183.2	0.0229	182.1	0.0233	179.6	0.0236	172.3	0.0248	172.3	0.0245	170.8	0.0248
223.7	0.0084	186.2	0.0233	183.5	0.0229	182.4	0.0226	179.9	0.0236	172.7	0.0248	172.6	0.0245	171.1	0.0242
224	0.0078	186.5	0.0226	183.9	0.0226	182.7	0.0233	180.3	0.0236	173	0.0245	172.9	0.0245	171.5	0.0242
224.3	0.0074	186.9	0.0226	184.2	0.0233	183.1	0.0229	180.6	0.0236	173.3	0.0248	173.3	0.0239	171.8	0.0242
224.7	0.0078	187.2	0.0223	184.5	0.0226	183.4	0.0229	181	0.0233	173.7	0.0245	173.6	0.0239	172.1	0.0242
225	0.0074	187.5	0.0223	184.9	0.0226	183.7	0.0223	181.3	0.0229	174	0.0245	173.9	0.0239	172.5	0.0239
225.3	0.0071	187.9	0.0217	185.2	0.0233	184.1	0.0226	181.6	0.0229	174.4	0.0242	174.3	0.0236	172.8	0.0242
225.7	0.0071	188.2	0.0214	185.5	0.0229	184.4	0.022	182	0.0233	174.7	0.0242	174.6	0.0239	173.1	0.0239
226	0.0068	188.5	0.0217	185.9	0.0226	184.7	0.0223	182.3	0.0229	175	0.0239	174.9	0.0236	173.5	0.0239
226.3	0.0068	188.9	0.0214	186.2	0.0217	185.1	0.0217	182.6	0.0226	175.4	0.0239	175.3	0.0233	173.8	0.0236
226.7	0.0062	189.2	0.0205	186.5	0.0217	185.4	0.0208	183	0.0226	175.7	0.0239	175.6	0.0233	174.1	0.0236
227	0.0056	189.6	0.0205	186.9	0.0208	185.7	0.0211	183.3	0.0226	176	0.0236	175.9	0.0233	174.5	0.0233
227.3	0.0056	189.9	0.0208	187.2	0.0214	186.1	0.0211	183.6	0.022	176.4	0.0236	176.3	0.0226	174.8	0.0236
227.7	0.0043	190.2	0.0208	187.5	0.0202	186.4	0.0211	184	0.0217	176.7	0.0239	176.6	0.0229	175.1	0.0233
228	0.004	190.6	0.0202	187.9	0.0202	186.7	0.0202	184.3	0.0217	177	0.0233	177	0.0229	175.5	0.0226
228.3	0.0037	190.9	0.0208	188.2	0.0202	187.1	0.0202	184.6	0.0214	177.4	0.0236	177.3	0.0226	175.8	0.0226
228.7	0.0037	191.2	0.0198	188.6	0.0202	187.4	0.0205	185	0.0205	177.7	0.0233	177.6	0.0223	176.1	0.0226
229	0.0037	191.6	0.0202	188.9	0.0205	187.7	0.0202	185.3	0.0205	178	0.0233	178	0.0223	176.5	0.0223
229.3	0.0034	191.9	0.0202	189.2	0.0198	188.1	0.0202	185.6	0.0208	178.4	0.0229	178.3	0.0223	176.8	0.0229
229.7	0.0034	192.2	0.0195	189.6	0.0202	188.4	0.0198	186	0.0208	178.7	0.0226	178.6	0.0211	177.1	0.0217
230	0.0031	192.6	0.0192	189.9	0.0195	188.7	0.0198	186.3	0.0205	179	0.0233	179	0.0217	177.5	0.0211
230.4	0.0025	192.9	0.0198	190.2	0.0198	189.1	0.0198	186.6	0.0198	179.4	0.0226	179.3	0.0205	177.8	0.0211
230.7	0.0022	193.2	0.0192	190.6	0.0195	189.4	0.0192	187	0.0198	179.7	0.022	179.6	0.0211	178.2	0.0214
231	0.0019	193.6	0.0189	190.9	0.0195	189.7	0.0189	187.3	0.0202	180	0.022	180	0.0205	178.5	0.0208
231.1	0.0009	193.9	0.0186	191.2	0.0189	190.1	0.0189	187.6	0.0202	180.4	0.0217	180.3	0.0205	178.8	0.0211
		194.2	0.0186	191.6	0.0192	190.4	0.0192	188	0.0195	180.7	0.0217	180.6	0.0202	179.2	0.0205
0.3	0.0047	194.6	0.0186	191.9	0.0189	190.7	0.0189	188.3	0.0195	181	0.0208	181	0.0208	179.5	0.0211
0.7	0.0062	194.9	0.0186	192.2	0.0189	191.1	0.0189	188.6	0.0189	181.4	0.0202	181.3	0.0202	179.8	0.0202
1	0.0071	195.2	0.0186	192.6	0.0186	191.4	0.0186	189	0.0195	181.7	0.0208	181.6	0.0202	180.2	0.0202
1.3	0.0081	195.6	0.0186	192.9	0.0189	191.7	0.0186	189.3	0.0189	182	0.0208	182	0.0202	180.5	0.0208
1.7	0.0081	195.9	0.0183	193.2	0.0186	192.1	0.0186	189.6	0.0189	182.4	0.0202	182.3	0.0198	180.8	0.0202
2	0.0096	196.2	0.0183	193.6	0.0183	192.4	0.0183	190	0.0186	182.7	0.0205	182.6	0.0198	181.2	0.0198
2.3	0.0112	196.6	0.0183	193.9	0.0183	192.7	0.0183	190.3	0.0189	183	0.0205	183	0.0195	181.5	0.0198
2.7	0.0115	196.9	0.0186	194.2	0.0183	193.1	0.0183	190.6	0.0186	183.4	0.0198	183.3	0.0192	181.8	0.0198
3	0.0124	197.2	0.0183	194.6	0.0186	193.4	0.0186	191	0.0189	183.7	0.0198	183.6	0.0186	182.2	0.0192
3.3	0.0136	197.6	0.0183	194.9	0.0183	193.7	0.0183	191.3	0.0186	184	0.0198	184	0.0189	182.5	0.0198
3.7	0.0149	197.9	0.0183	195.2	0.018	194.1	0.018	191.7	0.0186	184.4	0.0198	184.3	0.0189	182.8	0.0192
4	0.0155	198.2	0.0183	195.6	0.0183	194.4	0.018	192	0.0183	184.7	0.0195	184.6	0.0189	183.2	0.0192
4.3	0.0164	198.6	0.018	195.9	0.0183	194.7	0.018	192.3	0.0183	185	0.0192	185	0.0186	183.5	0.0192
4.7	0.0171	198.9	0.018	196.2	0.018	195.1	0.0177	192.7	0.0186	185.4	0.0195	185.3	0.0186	183.8	0.0189
5	0.018	199.2	0.0174	196.6	0.018	195.4	0.0174	193	0.018	185.7	0.0189	185.6	0.0186	184.2	0.0189
5.3	0.0186	199.6	0.0171	196.9	0.018	195.8	0.0171	193.3	0.018	186.1	0.0189	186	0.0186	184.5	0.0186
5.7	0.0192	199.9	0.0167	197.2	0.0171	196.1	0.0174	193.7	0.0183	186.4	0.0189	186.3	0.0186	184.8	0.0189
6	0.0195	200.2	0.0167	197.6	0.0171	196.4	0.0167	194	0.018	186.7	0.0186	186.6	0.0186	185.2	0.0186
6.3	0.0205	200.6	0.0164	197.9	0.0167	196.8	0.0167	194.3	0.018	187.1	0.0186	187	0.0183	185.5	0.0186
6.7	0.0214	200.9	0.0164	198.2	0.0164	197.1	0.0167	194.7	0.018	187.4	0.0186	187.3	0.0183	185.8	0.0186
7	0.0226	201.2	0.0164	198.6	0.0164	197.4	0.0164	195	0.0177	187.7	0.0186	187.6	0.0186	186.2	0.0186
7.3	0.0233	201.6	0.0164	198.9	0.0164	197.8	0.0164	195.3	0.0177	188.1	0.0183	188	0.0183	186.5	0.0183
7.7	0.0245	201.9	0.0161	199.2	0.0164	198.1	0.0164	195.7	0.0171	188.4	0.0183	188.3	0.0183	186.8	0.0183
8	0.0248	202.2	0.0158	199.6	0.0158	198.4	0.0158	196	0.0171	188.7	0.0183	188.6	0.018	187.2	0.018
8.3	0.0248	202.6	0.0158	199.9	0.0158	198.8	0.0155	196.3	0.0164	189.1	0.0183	189	0.018	187.5	0.0183
8.7	0.0254	202.9	0.0152	200.2	0.0158	199.1	0.0155	196.7	0.0164	189.4	0.0183	189.3	0.0177	187.8	0.018
9	0.026	203.2	0.0149	200.6	0.0155	199.4	0.0155	197	0.0164	189.7	0.0183	189.6	0.0177	188.2	0.018
9.3	0.027	203.6	0.0152	200.9	0.0155	199.8	0.0152	197.3	0.0164	190.1	0.018	190	0.0171	188.5	0.0177
9.7	0.0276	203.9	0.0146	201.2	0.0152	200.1	0.0152	197.7	0.0161	190.4	0.018	190.3	0.0171	188.8	0.0174
10	0.0285	204.3	0.0143	201.6	0.0149	200.4	0.0149	198	0.0158	190.7	0.0177	190.6	0.0167	189.2	0.0171
10.3	0.0295	204.6	0.014	201.9	0.0146	200.8	0.0143	198.3	0.0155	191.1	0.0177	191	0.0167	189.5	0.0171
10.7	0.0307	204.9	0.0136	202.2	0.014	201.1	0.0136	198.7	0.0152	191.4	0.0177	191.3	0.0167	189.8	0.0171
11	0.0313	205.3	0.0133	202.6	0.014	201.4	0.0133	199	0.0155	191.7	0.0171	191.6	0.0164	190.2	0.0164
11.3	0.0322	205.6	0.013	202.9	0.0133	201.8	0.0133	199.3	0.0152	192.1	0.0171	192	0.0161	190.5	0.0164
11.7	0.0329	205.9	0.013	203.2	0.0133	202.1	0.013	199.7	0.0149	192.4	0.0167	192.3	0.0158	190.8	0.0164
12	0.0335	206.3	0.0127	203.6	0.013	202.4	0.013	200	0.0146	192.7	0.0167	192.7	0.0158	191.2	0.0161
12.3	0.0344	206.6	0.0127	203.9	0.013	202.8	0.0127	200.3	0.0143	193.1	0.0164	193	0.0155	191.5	0.0158
12.7	0.035	206.9	0.0121	204.2	0.0127	203.1	0.0127	200.7	0.0136	193.4	0.0161	193.3	0.0152	191.8	0.0155
13	0.0353	207.3	0.0124	204.6	0.0124	203.4	0.0124	201	0.0136	193.7	0.0161	193.7	0.0149	192.2	0.0155
13.3	0.0363	207.6	0.0124	204.9	0.0127	203.8	0.0124	201.3	0.0133	194.1	0.0158	194	0.0152	192.5	0.0152
13.7	0.0372	207.9	0.0121	205.2	0.0124	204.1	0.0124	201.7	0.0133	194.4	0.0161	194.3	0.0149	192.8	0.0152
14	0.0378	208.3	0.0115	205.6	0.0121	204.4	0.0118	202	0.013	194.7	0.0152	194.7	0.0143	193.2	0.0152
14.3	0.0391	208.6	0.0115	205.9	0.0118	204.8	0.0115	202.3	0.0127	195.1	0.0152	195	0.0143	193.5	0.0149
14.7	0.0394	208.9	0.0112	206.3	0.0118	205.1	0.0115	202.7	0.0127	195.4	0.0155	195.3	0.0136	193.9	0.0149
15	0.0403	209.3	0.0109	206.6	0.0115	205.4	0.0109	203	0.0124	195.7	0.0152	195.7	0.0133	194.2	0.014
15.3	0.0406	209.6	0.0099	206.9	0.0112	205.8	0.0109	203.3	0.0124	196.1	0.0152	196	0.0133	194.5	0.0136
15.7	0.0412	209.9	0.0096	207.3	0.0109	206.1	0.0099	203.7	0.0124	196.4	0.0146	196.3	0.013	194.9	0.0136
16	0.0409	210.3	0.009	207.6	0.0102	206.4	0.0096	204	0.0121	196.7	0.0143	196.7	0.013	195.2	0.0133
16.3	0.0415	210.6	0.0093	207.9	0.0099	206.8	0.009	204.3	0.0118	197.1	0.0136	197	0.0127	195.5	0.013
16.7	0.0419	210.9	0.0093	208.3	0.0096	207.1	0.0087	204.7	0.0115	197.4	0.0136	197.3	0.0124	195.9	0.013
17	0.0434	211.3	0.0081	208.6	0.0093	207.4	0.009	205	0.0112	197.7	0.0133	197.7	0.0124	196.2	0.0127
17.3	0.044	211.6	0.0084	208.9	0.0093	207.8	0.0087	205.3	0.0109	198.1	0.0133	198	0.0124	196.5	0.0127
17.7	0.045	211.9	0.0078	209.3	0.0081	208.1	0.0087	205.7	0.0102	198.4	0.013	198.3	0.0124	196.9	0.0124
18	0.0456	212.3	0.0078	209.6	0.0081	208.4	0.0084	206	0.0099	198.7	0.0127	198.7	0.0121	197.2	0.0124
18.3	0.0465	212.6	0.0074	209.9	0.0081	208.8	0.0078	206.4	0.0096	199.1	0.0124	199	0.0118	197.5	0.0121
18.7	0.0468	212.9	0.0071	210.3	0.0078	209.1	0.0078	206.7	0.0093	199.4	0.0124	199.3	0.0118	197.9	0.0121
19	0.0474	213.3	0.0071	210.6	0.0074	209.4	0.0074	207	0.0087	199.7	0.0124	199.7	0.0112	198.2	0.0115
19.3	0.0474	213.6	0.0068	210.9	0.0078	209.8	0.0074	207.4	0.009	200.1	0.0121	200	0.0105	198.5	0.0112
19.7	0.0477	213.9	0.0065	211.3	0.0078	210.1	0.0071	207.7	0.009	200.4	0.0118	200.3	0.0099	198.9	0.0112
20	0.0487	214.3	0.0062	211.6	0.0071	210.4	0.0068	208	0.0087	200.7	0.0115	200.7	0.0102	199.2	0.0112
20.3	0.049	214.6	0.0059	211.9	0.0071	210.8	0.0065	208.4	0.0078	201.1	0.0112	201	0.0096	199.5	0.0099
20.7	0.0493	214.9	0.0056	212.3	0.0065	211.1	0.0059	208.7	0.0081	201.4	0.0112	201.3	0.0093	199.9	0.0102
21	0.0493	215.3	0.0053	212.6	0.0062	211.4	0.0059	209	0.0078	201.7	0.0105	201.7	0.0093	200.2	0.0099
21.3	0.0499	215.6	0.004	212.9	0.0056	211.8	0.0053	209.4	0.0078	202.1	0.0102	202	0.009	200.5	0.0096
21.7	0.0499	216	0.004	213.3	0.0056	212.1	0.0043	209.7	0.0068	202.4	0.0099	202.3	0.0084	200.9	0.0093
22	0.0512	216.3	0.0037	213.6	0.005	212.4	0.004	210	0.0071	202.8	0.0099	202.7	0.0087	201.2	0.0087
22.3	0.0508	216.6	0.0034	213.9	0.0043	212.8	0.004	210.4	0.0065	203.1	0.0093	203	0.0081	201.5	0.0087
22.7	0.0508	217	0.0034	214.3	0.0043	213.1	0.0037	210.7	0.0062	203.4	0.0087	203.3	0.0078	201.9	0.0087
23	0.0515	217.3	0.0034	214.6	0.0034	213.4	0.0034	211	0.0059	203.8	0.0081	203.7	0.0078	202.2	0.0081
23.3	0.0524	217.6	0.0031	214.9	0.0034	213.8	0.0031	211.4	0.0056	204.1	0.009	204	0.0074	202.5	0.0078
23.7	0.0524	218	0.0025	215.3	0.0034	214.1	0.0028	211.7	0.0047	204.4	0.0084	204.3	0.0074	202.9	0.0078
24	0.0524	218.3	0.0031	215.6	0.0034	214.5	0.0025	212	0.0043	204.8	0.0081	204.7	0.0071	203.2	0.0074
24.3	0.0527	218.6	0.0016	215.9	0.0028	214.8	0.0025	212.4	0.0043	205.1	0.0078	205	0.0071	203.5	0.0074
24.7	0.0533	218.9	0.0009	216.3	0.0028	215.1	0.0019	212.7	0.0037	205.4	0.0078	205.3	0.0062	203.9	0.0068
25	0.0533			216.6	0.0025	215.5	0.0012	213	0.0037	205.8	0.0078	205.7	0.0059	204.2	0.0068
25.3	0.0536	0.3	0.0037	216.9	0.0016	215.5	0.0009	213.4	0.0034	206.1	0.0074	206	0.0059	204.5	0.0062
25.7	0.0536	0.7	0.0056	217	0.0009			213.7	0.0031	206.4	0.0068	206.3	0.005	204.9	0.0062
26	0.0543	1	0.0068			0.3	0.0034	214	0.0028	206.8	0.0065	206.7	0.0047	205.2	0.0059
26.3	0.0546	1.3	0.0071	0.3	0.004	0.7	0.0047	214.4	0.0025	207.1	0.0062	207	0.0053	205.5	0.0053
26.7	0.0549	1.7	0.0081	0.7	0.005	1	0.0059	214.7	0.0022	207.4	0.0059	207.4	0.004	205.9	0.0047
27	0.0552	2	0.0087	1	0.0068	1.3	0.0071	215	0.0019	207.8	0.0053	207.7	0.0043	206.2	0.0043
27.3	0.0558	2.3	0.0099	1.3	0.0074	1.7	0.0074	215.2	0.0009	208.1	0.0053	208	0.0037	206.5	0.004
27.7	0.0555	2.7	0.0115	1.7	0.0081	2	0.0087			208.4	0.0053	208.4	0.0037	206.9	0.004
28	0.0561	3	0.0124	2	0.009	2.3	0.0093	0.3	0.0037	208.8	0.005	208.7	0.0031	207.2	0.0037
28.3	0.0558	3.3	0.0127	2.3	0.0105	2.7	0.0109	0.7	0.0053	209.1	0.004	209	0.0028	207.5	0.0034
28.7	0.0561	3.7	0.0136	2.7	0.0115	3	0.0121	1	0.0059	209.4	0.0037	209.4	0.0025	207.9	0.0031
29	0.0564	4	0.0149	3	0.0124	3.3	0.0127	1.3	0.0071	209.8	0.0034	209.7	0.0022	208.2	0.0028
29.3	0.0567	4.3	0.0158	3.3	0.0127	3.7	0.0133	1.7	0.0081	210.1	0.0031	210	0.0012	208.5	0.0025
29.7	0.0564	4.7	0.0164	3.7	0.0136	4	0.0146	2	0.0087	210.4	0.0031	210.3	0.0009	208.9	0.0019
30	0.057	5	0.018	4	0.0152	4.3	0.0155	2.3	0.0093	210.8	0.0031			209.2	0.0012
30.3	0.0574	5.3	0.018	4.3	0.0158	4.7	0.0164	2.7	0.0112	211.1	0.0025	0.3	0.0034	209.2	0.0009
30.7	0.0577	5.7	0.0186	4.7	0.0167	5	0.0171	3	0.0124	211.4	0.0019	0.7	0.0043
31	0.057	6	0.0189	5	0.018	5.3	0.018	3.3	0.0127	211.7	0.0009	1	0.0059	0	0.0028
31.3	0.0577	6.3	0.0198	5.3	0.0183	5.7	0.0183	3.7	0.0133			1.3	0.0074	0.3	0.0037
31.7	0.0577	6.7	0.0205	5.7	0.0186	6	0.0186	4	0.0149	0.3	0.0037	1.7	0.0081	0.7	0.0056
32	0.058	7	0.0208	6	0.0195	6.3	0.0192	4.3	0.0155	0.7	0.0053	2	0.0084	1	0.0065
32.3	0.0583	7.3	0.0226	6.3	0.0198	6.7	0.0202	4.7	0.0167	1	0.0062	2.3	0.0093	1.3	0.0071
32.7	0.0586	7.7	0.0236	6.7	0.0205	7	0.0211	5	0.0177	1.3	0.0078	2.7	0.0109	1.7	0.0074
33	0.0586	8	0.0245	7	0.0214	7.3	0.0217	5.3	0.018	1.7	0.0078	3	0.0124	2	0.0084
33.3	0.0586	8.3	0.0248	7.3	0.0229	7.7	0.0236	5.7	0.0186	2	0.0087	3.3	0.0124	2.3	0.0096
33.7	0.0589	8.7	0.0248	7.7	0.0239	8	0.0239	6	0.0189	2.3	0.0102	3.7	0.013	2.7	0.0112
34	0.0592	9	0.0257	8	0.0245	8.3	0.0245	6.3	0.0192	2.7	0.0112	4	0.0146	3	0.0124
34.3	0.0589	9.3	0.0264	8.3	0.0248	8.7	0.0251	6.7	0.0205	3	0.0124	4.3	0.0155	3.3	0.013
34.7	0.0595	9.7	0.027	8.7	0.0248	9	0.0254	7	0.0208	3.3	0.0127	4.7	0.0164	3.7	0.0133
35	0.0595	10	0.0276	9	0.0257	9.3	0.026	7.3	0.0226	3.7	0.013	5	0.0177	4	0.0149
35.3	0.0595	10.3	0.0285	9.3	0.0267	9.7	0.027	7.7	0.0233	4	0.0149	5.3	0.0183	4.3	0.0158
35.7	0.0595	10.7	0.0295	9.7	0.027	10	0.0276	8	0.0239	4.3	0.0155	5.7	0.0183	4.7	0.0164
36	0.0595	11	0.0304	10	0.0282	10.3	0.0285	8.3	0.0245	4.7	0.0164	6	0.0186	5	0.0177
36.3	0.0595	11.3	0.0313	10.3	0.0288	10.7	0.0295	8.7	0.0248	5	0.0177	6.3	0.0198	5.3	0.0183
36.7	0.0595	11.7	0.0319	10.7	0.0298	11	0.0301	9	0.0254	5.3	0.018	6.7	0.0205	5.7	0.0183
37	0.0601	12	0.0326	11	0.0304	11.3	0.0307	9.3	0.0264	5.7	0.0183	7	0.0205	6	0.0192
37.3	0.0605	12.3	0.0335	11.3	0.0319	11.7	0.0313	9.7	0.027	6	0.0189	7.3	0.0233	6.3	0.0202
37.7	0.0598	12.7	0.0341	11.7	0.0319	12	0.0322	10	0.0273	6.3	0.0192	7.7	0.0236	6.7	0.0202
38	0.0601	13	0.035	12	0.0326	12.3	0.0335	10.3	0.0288	6.7	0.0202	8	0.0242	7	0.0214
38.3	0.0601	13.3	0.0353	12.3	0.0338	12.7	0.0341	10.7	0.0298	7	0.0214	8.3	0.0248	7.3	0.0226
38.7	0.0611	13.7	0.0353	12.7	0.0344	13	0.0347	11	0.0304	7.3	0.0233	8.7	0.0248	7.7	0.0239
39	0.0611	14	0.0369	13	0.035	13.3	0.0353	11.3	0.0319	7.7	0.0233	9	0.0254	8	0.0245
39.3	0.0611	14.3	0.0378	13.3	0.0353	13.7	0.0353	11.7	0.0319	8	0.0245	9.3	0.0264	8.3	0.0248
39.7	0.0605	14.7	0.0388	13.7	0.036	14	0.0369	12	0.0329	8.3	0.0248	9.7	0.0273	8.7	0.0254
40	0.0605	15	0.0391	14	0.0372	14.3	0.0375	12.3	0.0335	8.7	0.0251	10	0.0279	9	0.026
40.3	0.0614	15.3	0.0403	14.3	0.0375	14.7	0.0384	12.7	0.0341	9	0.026	10.3	0.0288	9.3	0.0264
40.7	0.0608	15.7	0.0406	14.7	0.0394	15	0.0394	13	0.035	9.3	0.0264	10.7	0.0298	9.7	0.0273
41	0.0608	16	0.0409	15	0.0397	15.3	0.0397	13.3	0.0353	9.7	0.027	11	0.0307	10	0.0282
41.3	0.0611	16.3	0.0415	15.3	0.0403	15.7	0.0403	13.7	0.0357	10	0.0279	11.3	0.0319	10.3	0.0295
41.7	0.0611	16.7	0.0412	15.7	0.0406	16	0.0409	14	0.0372	10.3	0.0288	11.7	0.0319	10.7	0.0298
42	0.0614	17	0.0419	16	0.0409	16.3	0.0412	14.3	0.0375	10.7	0.0298	12	0.0329	11	0.031
42.3	0.0614	17.3	0.0431	16.3	0.0415	16.7	0.0415	14.7	0.0384	11	0.0304	12.3	0.0338	11.3	0.0316
42.7	0.0614	17.7	0.044	16.7	0.0415	17	0.0415	15	0.0391	11.3	0.0319	12.7	0.0344	11.7	0.0319
43	0.0617	18	0.0446	17	0.0422	17.3	0.0428	15.3	0.0397	11.7	0.0316	13	0.035	12	0.0329
43.3	0.062	18.3	0.045	17.3	0.0434	17.7	0.0434	15.7	0.0409	12	0.0326	13.3	0.0353	12.3	0.0335
43.7	0.062	18.7	0.0459	17.7	0.044	18	0.0443	16	0.0409	12.3	0.0338	13.7	0.036	12.7	0.0341
44	0.0623	19	0.0468	18	0.045	18.3	0.045	16.3	0.0415	12.7	0.0341	14	0.0369	13	0.035
44.3	0.062	19.3	0.0471	18.3	0.0456	18.7	0.0453	16.7	0.0412	13	0.035	14.3	0.0372	13.3	0.035
44.7	0.0623	19.7	0.0471	18.7	0.0465	19	0.0462	17	0.0419	13.3	0.0353	14.7	0.0384	13.7	0.036
45	0.0623	20	0.0474	19	0.0465	19.3	0.0468	17.3	0.0428	13.7	0.0357	15	0.0394	14	0.0372
45.3	0.0623	20.3	0.0474	19.3	0.0471	19.7	0.0474	17.7	0.0437	14	0.0369	15.3	0.04	14.3	0.0375
45.7	0.0626	20.7	0.0487	19.7	0.0474	20	0.0474	18	0.0443	14.3	0.0375	15.7	0.0406	14.7	0.0381
46	0.0626	21	0.0493	20	0.0474	20.3	0.0477	18.3	0.045	14.7	0.0381	16	0.0409	15	0.0397
46.3	0.0626	21.3	0.0493	20.3	0.0481	20.7	0.0484	18.7	0.0459	15	0.0397	16.3	0.0412	15.3	0.0403
46.7	0.0629	21.7	0.0496	20.7	0.0487	21	0.049	19	0.0462	15.3	0.04	16.7	0.0415	15.7	0.0406
47	0.0629	22	0.0502	21	0.0493	21.3	0.049	19.3	0.0471	15.7	0.0406	17	0.0419	16	0.0409
47.3	0.0632	22.3	0.0499	21.3	0.0496	21.7	0.0493	19.7	0.0471	16	0.0412	17.3	0.0428	16.3	0.0412
47.7	0.0632	22.7	0.0508	21.7	0.0502	22	0.0505	20	0.0471	16.3	0.0415	17.7	0.0437	16.7	0.0412
48	0.0639	23	0.0508	22	0.0502	22.3	0.0502	20.3	0.0477	16.7	0.0412	18	0.044	17	0.0419
48.3	0.0636	23.3	0.0518	22.3	0.0499	22.7	0.0505	20.7	0.0484	17	0.0419	18.3	0.045	17.3	0.0428
48.7	0.0639	23.7	0.0515	22.7	0.0508	23	0.0505	21	0.0487	17.3	0.0431	18.7	0.0459	17.7	0.0437
49	0.0642	24	0.0524	23	0.0512	23.3	0.0512	21.3	0.0493	17.7	0.0434	19	0.0462	18	0.0443
49.3	0.0642	24.3	0.0527	23.3	0.0515	23.7	0.0518	21.7	0.0496	18	0.0443	19.3	0.0468	18.3	0.045
49.7	0.0642	24.7	0.053	23.7	0.0521	24	0.0515	22	0.0502	18.3	0.0443	19.7	0.0471	18.7	0.0453
50	0.0645	25	0.053	24	0.0524	24.3	0.0524	22.3	0.0502	18.7	0.0456	20	0.0474	19	0.0462
50.3	0.0648	25.3	0.0527	24.3	0.0524	24.7	0.0524	22.7	0.0502	19	0.0459	20.3	0.0474	19.3	0.0468
50.7	0.0651	25.7	0.0536	24.7	0.053	25	0.053	23	0.0505	19.3	0.0468	20.7	0.0477	19.7	0.0471
51	0.0654	26	0.0533	25	0.0524	25.3	0.0527	23.3	0.0508	19.7	0.0471	21	0.0487	20	0.0471
51.3	0.0654	26.3	0.0533	25.3	0.0527	25.7	0.0527	23.7	0.0518	20	0.0474	21.3	0.049	20.3	0.0474
51.7	0.0654	26.7	0.0539	25.7	0.053	26	0.053	24	0.0521	20.3	0.0474	21.7	0.0496	20.7	0.0477
52	0.0657	27	0.0543	26	0.0533	26.3	0.0536	24.3	0.0527	20.7	0.0477	22	0.0499	21	0.049
52.3	0.066	27.3	0.0546	26.3	0.0539	26.7	0.0536	24.7	0.0524	21	0.0487	22.3	0.0502	21.3	0.049
52.7	0.066	27.7	0.0552	26.7	0.0539	27	0.0539	25	0.0527	21.3	0.049	22.7	0.0499	21.7	0.0493
53	0.066	28	0.0552	27	0.0543	27.3	0.0543	25.3	0.0527	21.7	0.0493	23	0.0502	22	0.0493
53.3	0.066	28.3	0.0555	27.3	0.0552	27.7	0.0549	25.7	0.0533	22	0.0496	23.3	0.0508	22.3	0.0502
53.7	0.066	28.7	0.0555	27.7	0.0552	28	0.0552	26	0.0536	22.3	0.0502	23.7	0.0508	22.7	0.0505
54	0.066	29	0.0558	28	0.0552	28.3	0.0558	26.3	0.0536	22.7	0.0502	24	0.0521	23	0.0499
54.3	0.0663	29.3	0.0561	28.3	0.0555	28.7	0.0555	26.7	0.0533	23	0.0502	24.3	0.0521	23.3	0.0508
54.7	0.066	29.7	0.0558	28.7	0.0558	29	0.0558	27	0.0536	23.3	0.0508	24.7	0.0524	23.7	0.0515
55	0.066	30	0.0558	29	0.0555	29.3	0.0555	27.3	0.0543	23.7	0.0508	25	0.0524	24	0.0518
55.3	0.066	30.3	0.0561	29.3	0.0558	29.7	0.0555	27.7	0.0546	24	0.0515	25.3	0.0527	24.3	0.0518
55.7	0.066	30.7	0.0567	29.7	0.0558	30	0.0561	28	0.0549	24.3	0.0518	25.7	0.0527	24.7	0.0518
56	0.0663	31	0.0567	30	0.0561	30.3	0.0558	28.3	0.0549	24.7	0.0524	26	0.0527	25	0.0521
56.3	0.0663	31.3	0.0577	30.3	0.0567	30.7	0.0564	28.7	0.0552	25	0.0527	26.3	0.0527	25.3	0.0527
56.7	0.0663	31.7	0.057	30.7	0.0564	31	0.057	29	0.0558	25.3	0.0524	26.7	0.0536	25.7	0.053
57	0.0667	32	0.0574	31	0.0567	31.3	0.0567	29.3	0.0555	25.7	0.053	27	0.053	26	0.0527
57.3	0.0667	32.3	0.0574	31.3	0.0574	31.7	0.0567	29.7	0.0558	26	0.0533	27.3	0.0536	26.3	0.053
57.7	0.0667	32.7	0.0577	31.7	0.057	32	0.0567	30	0.0558	26.3	0.0536	27.7	0.0539	26.7	0.053
58	0.0667	33	0.058	32	0.057	32.3	0.0574	30.3	0.0564	26.7	0.0536	28	0.0543	27	0.053
58.3	0.0667	33.3	0.0583	32.3	0.0577	32.7	0.057	30.7	0.0561	27	0.0536	28.3	0.0546	27.3	0.0543
58.7	0.0667	33.7	0.0583	32.7	0.0577	33	0.0574	31	0.0567	27.3	0.0536	28.7	0.0552	27.7	0.0546
59	0.0667	34	0.0586	33	0.0577	33.3	0.0577	31.3	0.0564	27.7	0.0539	29	0.0552	28	0.0546
59.3	0.0667	34.3	0.0586	33.3	0.058	33.7	0.058	31.7	0.0574	28	0.0546	29.3	0.0558	28.3	0.0546
59.7	0.0673	34.7	0.0586	33.7	0.0583	34	0.0583	32	0.0577	28.3	0.0549	29.7	0.0555	28.7	0.0549
60	0.0667	35	0.0589	34	0.0586	34.3	0.0583	32.3	0.0577	28.7	0.0552	30	0.0555	29	0.0552
60.3	0.0667	35.3	0.0592	34.3	0.0586	34.7	0.0586	32.7	0.057	29	0.0552	30.3	0.0558	29.3	0.0552
60.7	0.067	35.7	0.0589	34.7	0.0589	35	0.0586	33	0.0577	29.3	0.0558	30.7	0.0561	29.7	0.0555
61	0.067	36	0.0592	35	0.0589	35.3	0.0589	33.3	0.058	29.7	0.0555	31	0.0558	30	0.0561
61.3	0.0667	36.3	0.0598	35.3	0.0589	35.7	0.0589	33.7	0.058	30	0.0561	31.3	0.0561	30.3	0.0555
61.7	0.067	36.7	0.0595	35.7	0.0595	36	0.0592	34	0.058	30.3	0.0561	31.7	0.0564	30.7	0.0555
62	0.0673	37	0.0598	36	0.0595	36.3	0.0592	34.3	0.0583	30.7	0.0564	32	0.0564	31	0.0561
62.3	0.067	37.3	0.0601	36.3	0.0595	36.7	0.0595	34.7	0.0583	31	0.0561	32.3	0.0567	31.3	0.0561
62.7	0.0673	37.7	0.0598	36.7	0.0595	37	0.0592	35	0.0586	31.3	0.0564	32.7	0.0574	31.7	0.0564
63	0.0673	38	0.0592	37	0.0595	37.3	0.0598	35.3	0.0586	31.7	0.057	33	0.0577	32	0.057
63.3	0.0676	38.3	0.0598	37.3	0.0595	37.7	0.0601	35.7	0.0586	32	0.0574	33.3	0.0577	32.3	0.057
63.7	0.0676	38.7	0.0598	37.7	0.0595	38	0.0595	36	0.0586	32.3	0.057	33.7	0.0577	32.7	0.0574
64	0.0676	39	0.0601	38	0.0595	38.3	0.0595	36.3	0.0589	32.7	0.0577	34	0.0577	33	0.0577
64.3	0.0676	39.3	0.0598	38.3	0.0595	38.7	0.0595	36.7	0.0592	33	0.0574	34.3	0.0577	33.3	0.0577
64.7	0.0676	39.7	0.0605	38.7	0.0595	39	0.0598	37	0.0598	33.3	0.057	34.7	0.058	33.7	0.057
65	0.0676	40	0.0608	39	0.0601	39.3	0.0605	37.3	0.0595	33.7	0.0574	35	0.0583	34	0.058
65.3	0.0676	40.3	0.0605	39.3	0.0608	39.7	0.0608	37.7	0.0598	34	0.0577	35.3	0.0583	34.3	0.058
65.7	0.0679	40.7	0.0611	39.7	0.0608	40	0.0608	38	0.0595	34.3	0.058	35.7	0.0586	34.7	0.058
66	0.0679	41	0.0605	40	0.0608	40.3	0.0608	38.3	0.0595	34.7	0.058	36	0.0589	35	0.0583
66.3	0.0679	41.3	0.0614	40.3	0.0608	40.7	0.0608	38.7	0.0595	35	0.0583	36.3	0.0589	35.3	0.0586
66.7	0.0679	41.7	0.0614	40.7	0.0605	41	0.0608	39	0.0595	35.3	0.0586	36.7	0.0589	35.7	0.0583
67	0.0679	42	0.0617	41	0.0614	41.3	0.0601	39.3	0.0601	35.7	0.0586	37	0.0586	36	0.0586
67.3	0.0679	42.3	0.0614	41.3	0.0608	41.7	0.0608	39.7	0.0601	36	0.0589	37.3	0.0592	36.3	0.0592
67.7	0.0688	42.7	0.0611	41.7	0.0614	42	0.0614	40	0.0601	36.3	0.0589	37.7	0.0592	36.7	0.0592
68	0.0688	43	0.0614	42	0.0617	42.3	0.0614	40.3	0.0601	36.7	0.0589	38	0.0595	37	0.0589
68.3	0.0691	43.3	0.0614	42.3	0.0614	42.7	0.0614	40.7	0.0598	37	0.0592	38.3	0.0592	37.3	0.0595
68.7	0.0685	43.7	0.0617	42.7	0.0608	43	0.0608	41	0.0608	37.3	0.0595	38.7	0.0598	37.7	0.0595
69	0.0688	44	0.0614	43	0.0611	43.3	0.0617	41.3	0.0601	37.7	0.0595	39	0.0595	38	0.0595
69.3	0.0691	44.3	0.0614	43.3	0.0617	43.7	0.0617	41.7	0.0601	38	0.0595	39.3	0.0598	38.3	0.0595
69.7	0.0691	44.7	0.062	43.7	0.0617	44	0.0614	42	0.0601	38.3	0.0598	39.7	0.0598	38.7	0.0595
70	0.0691	45	0.062	44	0.0617	44.3	0.062	42.3	0.0605	38.7	0.0601	40	0.0605	39	0.0598
70.3	0.0691	45.3	0.0626	44.3	0.0614	44.7	0.0614	42.7	0.0608	39	0.0598	40.3	0.0601	39.3	0.0595
70.7	0.0694	45.7	0.0626	44.7	0.062	45	0.062	43	0.0614	39.3	0.0601	40.7	0.0598	39.7	0.0595
71	0.0694	46	0.0626	45	0.062	45.3	0.062	43.3	0.0614	39.7	0.0595	41	0.0595	40	0.0598
71.3	0.0694	46.3	0.0623	45.3	0.062	45.7	0.062	43.7	0.0611	40	0.0598	41.3	0.0601	40.3	0.0598
71.7	0.0698	46.7	0.0626	45.7	0.0623	46	0.062	44	0.0611	40.3	0.0598	41.7	0.0608	40.7	0.0601
72	0.0694	47	0.0626	46	0.0623	46.3	0.0623	44.3	0.0617	40.7	0.0598	42	0.0601	41	0.0598
72.3	0.0694	47.3	0.0626	46.3	0.0626	46.7	0.0623	44.7	0.0614	41	0.0598	42.3	0.0601	41.3	0.0605
72.7	0.0701	47.7	0.0629	46.7	0.0626	47	0.0623	45	0.0614	41.3	0.0608	42.7	0.0601	41.7	0.0608
73	0.0698	48	0.0629	47	0.0626	47.3	0.0623	45.3	0.062	41.7	0.0601	43	0.0611	42	0.0601
73.3	0.0698	48.3	0.0629	47.3	0.0626	47.7	0.0623	45.7	0.062	42	0.0611	43.3	0.0608	42.3	0.0601
73.7	0.0698	48.7	0.0632	47.7	0.0626	48	0.0626	46	0.062	42.3	0.0605	43.7	0.0614	42.7	0.0608
74	0.0701	49	0.0632	48	0.0626	48.3	0.0629	46.3	0.0626	42.7	0.0614	44	0.0617	43	0.0614
74.3	0.0707	49.3	0.0632	48.3	0.0629	48.7	0.0629	46.7	0.0626	43	0.0614	44.3	0.0614	43.3	0.0614
74.7	0.0701	49.7	0.0632	48.7	0.0632	49	0.0629	47	0.0623	43.3	0.0611	44.7	0.0614	43.7	0.0614
75	0.0701	50	0.0636	49	0.0632	49.3	0.0629	47.3	0.0626	43.7	0.0614	45	0.0617	44	0.0611
75.3	0.0701	50.3	0.0642	49.3	0.0636	49.7	0.0632	47.7	0.0626	44	0.0611	45.3	0.0617	44.3	0.0614
75.7	0.0701	50.7	0.0642	49.7	0.0636	50	0.0636	48	0.0626	44.3	0.0611	45.7	0.062	44.6	0.0611
76	0.071	51	0.0645	50	0.0639	50.3	0.0636	48.3	0.0626	44.7	0.0611	46	0.0623	45	0.0617
76.3	0.0701	51.3	0.0645	50.3	0.0642	50.7	0.0639	48.7	0.0626	45	0.0611	46.3	0.062	45.3	0.0617
76.7	0.0707	51.7	0.0648	50.7	0.0642	51	0.0639	49	0.0629	45.3	0.0617	46.7	0.062	45.7	0.0614
77	0.0707	52	0.0648	51	0.0642	51.3	0.0642	49.3	0.0629	45.7	0.0617	47	0.062	46	0.0623
77.3	0.0707	52.3	0.0645	51.3	0.0648	51.7	0.0642	49.7	0.0629	46	0.0617	47.3	0.0623	46.3	0.062
77.7	0.071	52.7	0.0648	51.7	0.0648	52	0.0645	50	0.0632	46.3	0.062	47.7	0.0626	46.6	0.062
78	0.071	53	0.0648	52	0.0648	52.3	0.0648	50.3	0.0636	46.7	0.062	48	0.0626	47	0.062
78.3	0.0716	53.3	0.0654	52.3	0.0651	52.7	0.0651	50.7	0.0636	47	0.0623	48.3	0.0623	47.3	0.062
78.7	0.0716	53.7	0.0654	52.7	0.0651	53	0.0651	51	0.0639	47.3	0.0626	48.7	0.0626	47.6	0.0626
79	0.0713	54	0.0654	53	0.0654	53.3	0.0648	51.3	0.0645	47.7	0.0626	49	0.0626	48	0.0626
79.3	0.0716	54.3	0.0657	53.3	0.0654	53.7	0.0651	51.7	0.0645	48	0.0626	49.3	0.0629	48.3	0.0623
79.7	0.0719	54.7	0.0657	53.7	0.0654	54	0.0657	52	0.0645	48.3	0.0626	49.7	0.0626	48.7	0.0626
80	0.0719	55	0.0657	54	0.066	54.3	0.0657	52.3	0.0645	48.7	0.0626	50	0.0629	49	0.0626
80.3	0.0719	55.3	0.0657	54.3	0.0657	54.7	0.0657	52.7	0.0645	49	0.0626	50.3	0.0629	49.3	0.0626
80.7	0.0716	55.7	0.0657	54.7	0.066	55	0.0657	53	0.0648	49.3	0.0629	50.7	0.0632	49.7	0.0626
81	0.0716	56	0.0663	55	0.066	55.3	0.0657	53.3	0.0654	49.7	0.0626	51	0.0632	50	0.0629
81.3	0.0719	56.3	0.066	55.3	0.066	55.7	0.0657	53.7	0.0651	50	0.0629	51.3	0.0636	50.3	0.0629
81.7	0.0722	56.7	0.066	55.7	0.0663	56	0.066	54	0.0654	50.3	0.0629	51.7	0.0636	50.6	0.0629
82	0.0722	57	0.066	56	0.066	56.3	0.066	54.3	0.0654	50.7	0.0629	52	0.0639	51	0.0632
82.3	0.0722	57.3	0.066	56.3	0.066	56.7	0.066	54.7	0.0654	51	0.0636	52.3	0.0642	51.3	0.0632
82.7	0.0722	57.7	0.0663	56.7	0.066	57	0.066	55	0.0654	51.3	0.0639	52.7	0.0639	51.6	0.0636
83	0.0725	58	0.0663	57	0.0663	57.3	0.066	55.3	0.0657	51.7	0.0639	53	0.0645	52	0.0639
83.3	0.0722	58.3	0.0667	57.3	0.066	57.7	0.0663	55.7	0.0657	52	0.0642	53.3	0.0645	52.3	0.0639
83.7	0.0725	58.7	0.0663	57.7	0.0663	58	0.0663	56	0.0657	52.3	0.0639	53.7	0.0648	52.6	0.0642
84	0.0725	59	0.0667	58	0.0663	58.3	0.0663	56.3	0.066	52.7	0.0642	54	0.0648	53	0.0645
84.3	0.0729	59.3	0.0667	58.3	0.0663	58.7	0.0667	56.7	0.066	53	0.0648	54.3	0.0651	53.3	0.0645
84.7	0.0729	59.7	0.0667	58.7	0.0663	59	0.0663	57	0.0663	53.3	0.0645	54.7	0.0651	53.6	0.0648
85	0.0729	60	0.0667	59	0.0667	59.3	0.0663	57.3	0.0663	53.7	0.0648	55	0.0654	54	0.0651
85.3	0.0732	60.3	0.0667	59.3	0.0667	59.7	0.0667	57.7	0.0663	54	0.0651	55.3	0.0654	54.3	0.0654
85.7	0.0732	60.7	0.0667	59.7	0.0667	60	0.0667	58	0.0663	54.3	0.0648	55.7	0.0657	54.6	0.0651
86	0.0732	61	0.0667	60	0.0667	60.3	0.0667	58.3	0.0663	54.7	0.0651	56	0.0657	55	0.0651
86.3	0.0732	61.3	0.0667	60.3	0.0667	60.7	0.0667	58.7	0.0667	55	0.0654	56.3	0.0657	55.3	0.0654
86.7	0.0732	61.7	0.0667	60.7	0.0667	61	0.0667	59	0.0667	55.3	0.0657	56.7	0.0657	55.6	0.0654
87	0.0732	62	0.067	61	0.0667	61.3	0.0667	59.3	0.0667	55.7	0.0657	57	0.0657	56	0.066
87.3	0.0735	62.3	0.0667	61.3	0.0667	61.7	0.0667	59.7	0.0667	56	0.066	57.3	0.0657	56.3	0.0657
87.7	0.0735	62.7	0.067	61.7	0.067	62	0.0667	60	0.0667	56.3	0.066	57.7	0.066	56.6	0.066
88	0.0738	63	0.067	62	0.0667	62.3	0.0667	60.3	0.0667	56.7	0.066	58	0.066	57	0.0654
88.3	0.0735	63.3	0.067	62.3	0.0673	62.7	0.067	60.7	0.0667	57	0.066	58.3	0.066	57.3	0.066
88.7	0.0738	63.7	0.067	62.7	0.0673	63	0.067	61	0.0667	57.3	0.066	58.7	0.0663	57.6	0.066
89	0.0735	64	0.067	63	0.067	63.3	0.067	61.3	0.0667	57.7	0.066	59	0.0663	58	0.066
89.3	0.0738	64.3	0.0676	63.3	0.067	63.7	0.067	61.7	0.0667	58	0.066	59.3	0.0663	58.3	0.0663
89.7	0.0738	64.7	0.0673	63.7	0.067	64	0.067	62	0.0667	58.3	0.066	59.7	0.0667	58.6	0.066
90	0.0741	65	0.0676	64	0.067	64.3	0.0673	62.3	0.0667	58.7	0.0663	60	0.0667	59	0.0663
90.3	0.0741	65.3	0.0676	64.3	0.0673	64.7	0.0673	62.7	0.0667	59	0.0663	60.3	0.0663	59.3	0.066
90.7	0.0741	65.7	0.0673	64.7	0.0673	65	0.0673	63	0.0667	59.3	0.0663	60.7	0.0667	59.6	0.066
91	0.0744	66	0.0676	65	0.0673	65.3	0.0673	63.3	0.0667	59.7	0.0667	61	0.0667	60	0.0667
91.3	0.0747	66.3	0.0676	65.3	0.0673	65.7	0.0676	63.7	0.067	60	0.0667	61.3	0.0667	60.3	0.0663
91.7	0.0744	66.7	0.0679	65.7	0.0673	66	0.0676	64	0.0667	60.3	0.0667	61.7	0.0667	60.6	0.0667
92	0.0747	67	0.0682	66	0.0676	66.3	0.0676	64.3	0.067	60.7	0.0667	62	0.0667	61	0.0667
92.3	0.0747	67.3	0.0676	66.3	0.0676	66.7	0.0676	64.7	0.067	61	0.0667	62.3	0.0667	61.3	0.0667
92.7	0.0747	67.7	0.0679	66.7	0.0676	67	0.0676	65	0.067	61.3	0.0667	62.7	0.0667	61.6	0.0667
93	0.075	68	0.0685	67	0.0679	67.3	0.0679	65.3	0.0673	61.7	0.0667	63	0.0667	62	0.0667
93.3	0.075	68.3	0.0685	67.3	0.0679	67.7	0.0679	65.7	0.0673	62	0.0667	63.3	0.067	62.3	0.0667
93.7	0.075	68.7	0.0685	67.7	0.0679	68	0.0679	66	0.0676	62.3	0.0667	63.7	0.067	62.6	0.0667
94	0.075	69	0.0685	68	0.0679	68.3	0.0679	66.3	0.0676	62.7	0.0667	64	0.0667	63	0.0667
94.3	0.0756	69.3	0.0679	68.3	0.0679	68.7	0.0682	66.7	0.0676	63	0.0667	64.3	0.067	63.3	0.0667
94.7	0.076	69.7	0.0685	68.7	0.0685	69	0.0679	67	0.0676	63.3	0.067	64.7	0.067	63.6	0.067
95	0.0753	70	0.0682	69	0.0685	69.3	0.0682	67.3	0.0676	63.7	0.067	65	0.0673	64	0.0667
95.3	0.076	70.3	0.0685	69.3	0.0685	69.7	0.0682	67.7	0.0676	64	0.067	65.3	0.067	64.3	0.067
95.7	0.0753	70.7	0.0682	69.7	0.0685	70	0.0682	68	0.0679	64.3	0.0673	65.7	0.0673	64.6	0.067
96	0.0753	71	0.0688	70	0.0685	70.3	0.0685	68.3	0.0676	64.7	0.0673	66	0.0673	65	0.067
96.3	0.0763	71.3	0.0691	70.3	0.0688	70.7	0.0685	68.7	0.0676	65	0.0673	66.3	0.0676	65.3	0.0673
96.7	0.0763	71.7	0.0691	70.7	0.0685	71	0.0685	69	0.0682	65.3	0.0673	66.7	0.0673	65.6	0.0673
97	0.0763	72	0.0694	71	0.0685	71.3	0.0688	69.3	0.0685	65.7	0.0673	67	0.0676	66	0.067
97.3	0.0756	72.3	0.0694	71.3	0.0691	71.7	0.0688	69.7	0.0682	66	0.0676	67.3	0.0673	66.3	0.0673
97.7	0.0756	72.7	0.0691	71.7	0.0688	72	0.0691	70	0.0685	66.3	0.0676	67.7	0.0676	66.6	0.0676
98	0.0756	73	0.0694	72	0.0691	72.3	0.0691	70.3	0.0682	66.7	0.0673	68	0.0676	67	0.0673
98.3	0.0766	73.3	0.0698	72.3	0.0694	72.7	0.0694	70.7	0.0685	67	0.0676	68.3	0.0679	67.3	0.0676
98.7	0.0766	73.7	0.0698	72.7	0.0698	73	0.0694	71	0.0685	67.3	0.0676	68.7	0.0682	67.6	0.0679
99	0.076	74	0.0701	73	0.0694	73.3	0.0694	71.3	0.0688	67.7	0.0679	69	0.0679	68	0.0676
99.3	0.0766	74.3	0.0698	73.3	0.0694	73.7	0.0694	71.7	0.0688	68	0.0676	69.3	0.0682	68.3	0.0679
99.7	0.0769	74.7	0.0701	73.7	0.0691	74	0.0698	72	0.0691	68.3	0.0679	69.7	0.0682	68.6	0.0676
100	0.0766	75	0.0694	74	0.0694	74.3	0.0698	72.3	0.0691	68.7	0.0676	70	0.0685	69	0.0679
100.3	0.0769	75.3	0.0707	74.3	0.0694	74.7	0.0698	72.7	0.0691	69	0.0679	70.3	0.0679	69.3	0.0676
100.7	0.0769	75.7	0.0701	74.7	0.0698	75	0.0694	73	0.0694	69.3	0.0679	70.7	0.0688	69.6	0.0679
101	0.0772	76	0.0701	75	0.0704	75.3	0.0698	73.3	0.0694	69.7	0.0685	71	0.0685	70	0.0679
101.3	0.0772	76.3	0.0707	75.3	0.0707	75.7	0.0698	73.7	0.0694	70	0.0679	71.3	0.0688	70.3	0.0682
101.7	0.0769	76.7	0.0701	75.7	0.0707	76	0.0694	74	0.0698	70.3	0.0688	71.7	0.0685	70.6	0.0685
102	0.0772	77	0.0701	76	0.0707	76.3	0.0707	74.3	0.0698	70.7	0.0685	72	0.0688	71	0.0685
102.3	0.0772	77.3	0.0701	76.3	0.0707	76.7	0.0707	74.7	0.0701	71	0.0688	72.3	0.0691	71.3	0.0685
102.7	0.0772	77.7	0.0701	76.7	0.0707	77	0.0704	75	0.0698	71.3	0.0688	72.7	0.0691	71.6	0.0688
103	0.0772	78	0.0701	77	0.0701	77.3	0.0698	75.3	0.0698	71.7	0.0688	73	0.0691	72	0.0688
103.3	0.0772	78.3	0.0701	77.3	0.0701	77.7	0.071	75.7	0.0701	72	0.0688	73.3	0.0694	72.3	0.0688
103.7	0.0772	78.7	0.071	77.7	0.0704	78	0.0701	76	0.0701	72.3	0.0688	73.7	0.0694	72.6	0.0688
104	0.0775	79	0.0713	78	0.0704	78.3	0.071	76.3	0.0707	72.7	0.0691	74	0.0694	73	0.0691
104.3	0.0775	79.3	0.0713	78.3	0.0701	78.7	0.071	76.7	0.0701	73	0.0691	74.3	0.0694	73.3	0.0691
104.7	0.0775	79.7	0.071	78.7	0.071	79	0.0701	77	0.0701	73.3	0.0691	74.7	0.0694	73.6	0.0691
105	0.0775	80	0.0719	79	0.0704	79.3	0.071	77.3	0.0707	73.7	0.0694	75	0.0701	74	0.0694
105.3	0.0775	80.3	0.0716	79.3	0.0707	79.7	0.071	77.7	0.0707	74	0.0694	75.3	0.0698	74.3	0.0694
105.7	0.0775	80.7	0.071	79.7	0.0716	80	0.0713	78	0.0707	74.3	0.0698	75.7	0.0698	74.6	0.0698
106	0.0775	81	0.0716	80	0.071	80.3	0.071	78.3	0.0704	74.7	0.0694	76	0.0701	75	0.0698
106.3	0.0778	81.3	0.0716	80.3	0.071	80.7	0.071	78.7	0.0704	75	0.0701	76.3	0.0701	75.3	0.0698
106.7	0.0778	81.7	0.0719	80.7	0.0713	81	0.071	79	0.071	75.3	0.0698	76.7	0.0704	75.6	0.0701
107	0.0775	82	0.0719	81	0.0719	81.3	0.0716	79.3	0.0704	75.7	0.0701	77	0.0701	76	0.0701
107.3	0.0778	82.3	0.0722	81.3	0.0713	81.7	0.0719	79.7	0.0704	76	0.0701	77.3	0.0707	76.3	0.0701
107.7	0.0778	82.7	0.0716	81.7	0.0713	82	0.0719	80	0.0707	76.3	0.0694	77.7	0.0704	76.6	0.0701
108	0.0781	83	0.0716	82	0.0716	82.3	0.0716	80.3	0.0719	76.7	0.0698	78	0.0707	77	0.0701
108.3	0.0781	83.3	0.0719	82.3	0.0722	82.7	0.0722	80.7	0.0713	77	0.0707	78.3	0.0701	77.3	0.0707
108.7	0.0778	83.7	0.0722	82.7	0.0722	83	0.0716	81	0.071	77.3	0.0698	78.7	0.071	77.6	0.0701
109	0.0784	84	0.0722	83	0.0719	83.3	0.0719	81.3	0.0722	77.7	0.0707	79	0.071	78	0.071
109.3	0.0784	84.3	0.0722	83.3	0.0719	83.7	0.0719	81.7	0.0719	78	0.0707	79.3	0.071	78.3	0.071
109.7	0.0787	84.7	0.0722	83.7	0.0719	84	0.0719	82	0.0719	78.3	0.0707	79.7	0.0701	78.6	0.071
110	0.0787	85	0.0722	84	0.0722	84.3	0.0722	82.3	0.0716	78.7	0.0704	80	0.0707	79	0.071
110.3	0.0787	85.3	0.0725	84.3	0.0722	84.7	0.0722	82.7	0.0719	79	0.0701	80.3	0.071	79.3	0.0701
110.7	0.0794	85.7	0.0725	84.7	0.0722	85	0.0722	83	0.0722	79.3	0.0713	80.7	0.0713	79.6	0.0701
111	0.0797	86	0.0725	85	0.0722	85.3	0.0722	83.3	0.0716	79.7	0.0704	81	0.071	80	0.0701
111.3	0.0797	86.3	0.0725	85.3	0.0722	85.7	0.0722	83.7	0.0722	80	0.0713	81.3	0.0719	80.3	0.0701
111.7	0.08	86.7	0.0729	85.7	0.0725	86	0.0725	84	0.0719	80.3	0.071	81.7	0.0716	80.6	0.0713
112	0.0797	87	0.0729	86	0.0725	86.3	0.0725	84.3	0.0722	80.7	0.071	82	0.0719	81	0.0716
112.3	0.08	87.3	0.0729	86.3	0.0729	86.7	0.0725	84.7	0.0719	81	0.0719	82.3	0.0722	81.3	0.0713
112.7	0.08	87.7	0.0732	86.7	0.0729	87	0.0729	85	0.0722	81.3	0.0719	82.7	0.0713	81.6	0.0716
113	0.0797	88	0.0732	87	0.0729	87.3	0.0729	85.3	0.0725	81.7	0.0716	83	0.0713	82	0.0716
113.3	0.0812	88.3	0.0732	87.3	0.0732	87.7	0.0729	85.7	0.0725	82	0.0719	83.3	0.0719	82.3	0.0722
113.7	0.08	88.7	0.0732	87.7	0.0729	88	0.0729	86	0.0725	82.3	0.0719	83.7	0.0719	82.6	0.0719
114	0.08	89	0.0738	88	0.0729	88.3	0.0732	86.3	0.0725	82.7	0.0722	84	0.0716	83	0.0719
114.3	0.0806	89.3	0.0738	88.3	0.0732	88.7	0.0735	86.7	0.0729	83	0.0719	84.3	0.0722	83.3	0.0722
114.7	0.0818	89.7	0.0735	88.7	0.0735	89	0.0732	87	0.0729	83.3	0.0722	84.7	0.0722	83.6	0.0725
115	0.0809	90	0.0735	89	0.0735	89.3	0.0735	87.3	0.0729	83.7	0.0719	85	0.0722	84	0.0722
115.3	0.0815	90.3	0.0732	89.3	0.0735	89.7	0.0735	87.7	0.0729	84	0.0725	85.3	0.0722	84.3	0.0719
115.7	0.0818	90.7	0.0735	89.7	0.0735	90	0.0735	88	0.0732	84.3	0.0719	85.7	0.0725	84.6	0.0722
116	0.0822	91	0.0738	90	0.0738	90.3	0.0735	88.3	0.0732	84.7	0.0722	86	0.0722	85	0.0722
116.3	0.0822	91.3	0.0738	90.3	0.0738	90.7	0.0735	88.7	0.0735	85	0.0722	86.3	0.0725	85.3	0.0725
116.7	0.0815	91.7	0.0738	90.7	0.0735	91	0.0738	89	0.0735	85.3	0.0725	86.7	0.0725	85.6	0.0725
117	0.0815	92	0.0741	91	0.0741	91.3	0.0738	89.3	0.0732	85.7	0.0725	87	0.0725	86	0.0729
117.3	0.0825	92.3	0.0744	91.3	0.0738	91.7	0.0735	89.7	0.0735	86	0.0725	87.3	0.0729	86.3	0.0725
117.7	0.0822	92.7	0.0747	91.7	0.0741	92	0.0738	90	0.0735	86.3	0.0729	87.7	0.0725	86.6	0.0725
118	0.0822	93	0.0744	92	0.0744	92.3	0.0738	90.3	0.0735	86.7	0.0729	88	0.0732	87	0.0729
118.3	0.0828	93.3	0.0747	92.3	0.0744	92.7	0.0741	90.7	0.0735	87	0.0729	88.3	0.0732	87.3	0.0729
118.7	0.0831	93.7	0.0747	92.7	0.0744	93	0.0741	91	0.0738	87.3	0.0729	88.7	0.0732	87.6	0.0729
119	0.0831	94	0.0747	93	0.0744	93.3	0.0741	91.3	0.0735	87.7	0.0732	89	0.0732	88	0.0732
119.3	0.0834	94.3	0.0747	93.3	0.0744	93.7	0.0744	91.7	0.0735	88	0.0732	89.3	0.0738	88.3	0.0732
119.7	0.0831	94.7	0.0756	93.7	0.0744	94	0.0744	92	0.0738	88.3	0.0732	89.7	0.0735	88.6	0.0735
120	0.0837	95	0.075	94	0.075	94.3	0.0744	92.3	0.0741	88.7	0.0735	90	0.0735	89	0.0735
120.3	0.0837	95.3	0.0753	94.3	0.0747	94.7	0.0747	92.7	0.0744	89	0.0738	90.3	0.0735	89.3	0.0735
120.7	0.0834	95.7	0.075	94.7	0.075	95	0.0753	93	0.0744	89.3	0.0732	90.7	0.0741	89.6	0.0735
121	0.0837	96	0.0756	95	0.0747	95.3	0.075	93.3	0.0747	89.7	0.0735	91	0.0738	90	0.0735
121.3	0.0837	96.3	0.0756	95.3	0.0753	95.7	0.0753	93.7	0.0747	90	0.0738	91.3	0.0735	90.3	0.0741
121.7	0.084	96.7	0.075	95.7	0.0756	96	0.0753	94	0.075	90.3	0.0735	91.7	0.0741	90.6	0.0738
122	0.084	97	0.075	96	0.075	96.3	0.075	94.3	0.075	90.7	0.0738	92	0.0741	91	0.0738
122.3	0.0843	97.3	0.075	96.3	0.075	96.7	0.075	94.7	0.075	91	0.0738	92.3	0.0741	91.3	0.0741
122.7	0.0843	97.7	0.0763	96.7	0.0763	97	0.0756	95	0.075	91.3	0.0741	92.7	0.0744	91.6	0.0741
123	0.0843	98	0.0763	97	0.076	97.3	0.0756	95.3	0.075	91.7	0.0744	93	0.0744	92	0.0741
123.3	0.0846	98.3	0.0753	97.3	0.0763	97.7	0.076	95.7	0.0753	92	0.0741	93.3	0.0747	92.3	0.0741
123.7	0.0843	98.7	0.0753	97.7	0.076	98	0.0756	96	0.0747	92.3	0.0741	93.7	0.0747	92.6	0.0744
124	0.0849	99	0.0763	98	0.0766	98.3	0.076	96.3	0.075	92.7	0.0744	94	0.0747	93	0.0741
124.3	0.0846	99.3	0.0753	98.3	0.0756	98.7	0.076	96.7	0.076	93	0.0747	94.3	0.075	93.3	0.0744
124.7	0.0849	99.7	0.0763	98.7	0.0753	99	0.0753	97	0.0753	93.3	0.0747	94.7	0.0747	93.6	0.075
125	0.0849	100	0.0763	99	0.0753	99.3	0.0763	97.3	0.075	93.7	0.0747	95	0.075	94	0.075
125.3	0.0859	100.3	0.0766	99.3	0.0756	99.7	0.0766	97.7	0.076	94	0.075	95.3	0.0747	94.3	0.0747
125.7	0.0856	100.7	0.076	99.7	0.0756	100	0.076	98	0.076	94.3	0.075	95.7	0.0747	94.6	0.0753
126	0.0859	101	0.0766	100	0.076	100.3	0.076	98.3	0.075	94.7	0.0753	96	0.0753	95	0.075
126.3	0.0856	101.3	0.0766	100.3	0.0766	100.7	0.0756	98.7	0.0763	95	0.075	96.3	0.0756	95.3	0.0753
126.7	0.0865	101.7	0.0769	100.7	0.0766	101	0.0766	99	0.0753	95.3	0.075	96.7	0.075	95.6	0.0756
127	0.0859	102	0.0766	101	0.0769	101.3	0.076	99.3	0.076	95.7	0.075	97	0.075	96	0.0756
127.3	0.0865	102.3	0.0772	101.3	0.0769	101.7	0.0766	99.7	0.0763	96	0.0753	97.3	0.076	96.3	0.075
127.7	0.0859	102.7	0.0769	101.7	0.0763	102	0.0769	100	0.076	96.3	0.0753	97.7	0.076	96.6	0.0756
128	0.0862	103	0.0769	102	0.0772	102.3	0.0763	100.3	0.0766	96.7	0.075	98	0.076	97	0.0756
128.3	0.0868	103.3	0.0772	102.3	0.0766	102.7	0.0769	100.7	0.0766	97	0.0756	98.3	0.0766	97.3	0.0753
128.7	0.0865	103.7	0.0769	102.7	0.0772	103	0.0766	101	0.0766	97.3	0.0753	98.7	0.0766	97.6	0.0763
129	0.0868	104	0.0772	103	0.0772	103.3	0.0766	101.3	0.0763	97.7	0.075	99	0.0756	98	0.0766
129.3	0.0868	104.3	0.0772	103.3	0.0772	103.7	0.0772	101.7	0.0763	98	0.0753	99.3	0.0766	98.3	0.0763
129.7	0.0871	104.7	0.0775	103.7	0.0772	104	0.0772	102	0.0766	98.3	0.0753	99.7	0.0766	98.6	0.0766
130	0.0871	105	0.0772	104	0.0772	104.3	0.0769	102.3	0.0766	98.7	0.0756	100	0.076	99	0.0763
130.3	0.0874	105.3	0.0772	104.3	0.0772	104.7	0.0772	102.7	0.0766	99	0.0763	100.3	0.0766	99.3	0.0763
130.7	0.0877	105.7	0.0775	104.7	0.0772	105	0.0772	103	0.0766	99.3	0.0756	100.6	0.0763	99.6	0.0763
131	0.088	106	0.0775	105	0.0772	105.3	0.0772	103.3	0.0769	99.7	0.0766	101	0.0766	100	0.076
131.3	0.0884	106.3	0.0775	105.3	0.0772	105.7	0.0775	103.7	0.0772	100	0.076	101.3	0.0769	100.3	0.0769
131.7	0.0884	106.7	0.0775	105.7	0.0775	106	0.0775	104	0.0772	100.3	0.076	101.6	0.0769	100.6	0.0766
132	0.0887	107	0.0775	106	0.0775	106.3	0.0775	104.3	0.0772	100.7	0.0763	102	0.0766	101	0.0769
132.3	0.089	107.3	0.0778	106.3	0.0775	106.7	0.0775	104.7	0.0772	101	0.0766	102.3	0.0766	101.3	0.0769
132.7	0.0896	107.7	0.0775	106.7	0.0775	107	0.0775	105	0.0772	101.3	0.0769	102.6	0.0772	101.6	0.0769
133	0.0899	108	0.0775	107	0.0775	107.3	0.0775	105.3	0.0772	101.7	0.0766	103	0.0772	102	0.0766
133.3	0.0908	108.3	0.0778	107.3	0.0778	107.7	0.0775	105.7	0.0772	102	0.0769	103.3	0.0772	102.3	0.0769
133.7	0.0911	108.7	0.0778	107.7	0.0778	108	0.0775	106	0.0775	102.3	0.0769	103.6	0.0772	102.6	0.0769
134	0.0915	109	0.0778	108	0.0778	108.3	0.0778	106.3	0.0775	102.7	0.0772	104	0.0772	103	0.0775
134.3	0.0918	109.3	0.0778	108.3	0.0778	108.7	0.0778	106.7	0.0775	103	0.0772	104.3	0.0775	103.3	0.0772
134.7	0.0915	109.7	0.0781	108.7	0.0778	109	0.0778	107	0.0775	103.3	0.0772	104.6	0.0772	103.6	0.0772
135	0.0921	110	0.0781	109	0.0778	109.3	0.0778	107.3	0.0775	103.7	0.0772	105	0.0775	104	0.0775
135.3	0.0927	110.3	0.0781	109.3	0.0778	109.7	0.0778	107.7	0.0775	104	0.0775	105.3	0.0772	104.3	0.0772
135.7	0.0921	110.7	0.0781	109.7	0.0781	110	0.0781	108	0.0778	104.3	0.0772	105.6	0.0775	104.6	0.0775
136	0.0921	111	0.0791	110	0.0781	110.3	0.0781	108.3	0.0778	104.7	0.0772	106	0.0775	105	0.0772
136.3	0.0924	111.3	0.0787	110.3	0.0781	110.7	0.0781	108.7	0.0778	105	0.0772	106.3	0.0775	105.3	0.0775
136.7	0.0933	111.7	0.0787	110.7	0.0781	111	0.0784	109	0.0778	105.3	0.0775	106.6	0.0775	105.6	0.0775
137	0.0933	112	0.0794	111	0.0784	111.3	0.0791	109.3	0.0781	105.7	0.0775	107	0.0778	106	0.0778
137.3	0.0942	112.3	0.0787	111.3	0.0794	111.7	0.0794	109.7	0.0781	106	0.0775	107.3	0.0778	106.3	0.0778
137.7	0.0952	112.7	0.0791	111.7	0.0791	112	0.0791	110	0.0784	106.3	0.0775	107.6	0.0778	106.6	0.0775
138	0.0949	113	0.0797	112	0.0794	112.3	0.0794	110.3	0.0784	106.7	0.0775	108	0.0778	107	0.0778
138.3	0.0958	113.3	0.0797	112.3	0.0794	112.6	0.0791	110.7	0.0781	107	0.0778	108.3	0.0778	107.3	0.0778
138.7	0.0958	113.7	0.0797	112.7	0.0794	113	0.0794	111	0.0784	107.3	0.0778	108.6	0.0778	107.6	0.0778
139	0.0958	114	0.08	113	0.0794	113.3	0.0797	111.3	0.0787	107.7	0.0778	109	0.0781	108	0.0778
139.3	0.0961	114.3	0.08	113.3	0.08	113.7	0.0797	111.7	0.0794	108	0.0778	109.3	0.0781	108.3	0.0781
139.7	0.0973	114.7	0.0806	113.7	0.08	114	0.0797	112	0.0791	108.3	0.0778	109.6	0.0787	108.6	0.0784
140	0.0973	115	0.0812	114	0.08	114.3	0.0797	112.3	0.0791	108.7	0.0781	110	0.0784	109	0.0787
140.3	0.098	115.3	0.08	114.3	0.0806	114.7	0.08	112.7	0.0797	109	0.0781	110.3	0.0791	109.3	0.0787
140.7	0.0995	115.7	0.0822	114.7	0.08	115	0.08	113	0.0797	109.3	0.0784	110.6	0.0791	109.6	0.0791
141	0.1001	116	0.0809	115	0.0812	115.3	0.0812	113.3	0.0797	109.7	0.0784	111	0.0794	110	0.0794
141.3	0.1004	116.3	0.0818	115.3	0.0812	115.6	0.0809	113.7	0.0797	110	0.0787	111.3	0.0794	110.3	0.0797
141.7	0.1011	116.7	0.0818	115.7	0.0806	116	0.0812	114	0.0806	110.3	0.0787	111.6	0.0794	110.6	0.0797
142	0.1017	117	0.0809	116	0.0812	116.3	0.0812	114.3	0.0809	110.7	0.0791	112	0.0797	111	0.0797
142.3	0.1023	117.3	0.0822	116.3	0.0809	116.6	0.0809	114.7	0.0809	111	0.0794	112.3	0.08	111.3	0.0797
142.7	0.1032	117.7	0.0822	116.7	0.0809	117	0.0812	115	0.0809	111.3	0.0797	112.6	0.0797	111.6	0.08
143	0.1042	118	0.0822	117	0.0822	117.3	0.0822	115.3	0.0806	111.7	0.0797	113	0.08	112	0.0806
143.3	0.1063	118.3	0.0825	117.3	0.0822	117.6	0.0812	115.7	0.0809	112	0.0797	113.3	0.0806	112.3	0.0809
143.7	0.107	118.7	0.0815	117.7	0.0822	118	0.0812	116	0.0809	112.3	0.0794	113.6	0.0812	112.6	0.08
144	0.1079	119	0.0825	118	0.0815	118.3	0.0812	116.3	0.0818	112.7	0.08	114	0.0818	113	0.0812
144.3	0.1091	119.3	0.0825	118.3	0.0825	118.6	0.0825	116.7	0.0822	113	0.0809	114.3	0.0822	113.3	0.0806
144.7	0.1101	119.7	0.0828	118.7	0.0818	119	0.0825	117	0.0822	113.3	0.0815	114.6	0.0809	113.6	0.0809
145	0.1116	120	0.0831	119	0.0825	119.3	0.0818	117.3	0.0812	113.7	0.08	115	0.0822	114	0.0822
145.3	0.1125	120.3	0.0828	119.3	0.0828	119.6	0.0825	117.7	0.0822	114	0.08	115.3	0.0809	114.3	0.0818
145.7	0.1141	120.7	0.0831	119.7	0.0828	120	0.0828	118	0.0822	114.3	0.0806	115.6	0.0822	114.6	0.0822
146	0.1156	121	0.0831	120	0.0828	120.3	0.0825	118.3	0.0825	114.7	0.0815	116	0.0822	115	0.0812
146.3	0.1175	121.3	0.0834	120.3	0.0834	120.6	0.0831	118.7	0.0825	115	0.0809	116.3	0.0815	115.3	0.0822
146.7	0.1194	121.7	0.0837	120.7	0.0834	121	0.0831	119	0.0822	115.3	0.0818	116.6	0.0822	115.6	0.0822
147	0.1209	122	0.0837	121	0.0831	121.3	0.0834	119.3	0.0822	115.7	0.0818	117	0.0825	116	0.0815
147.3	0.1225	122.3	0.084	121.3	0.0834	121.6	0.0834	119.7	0.0828	116	0.0822	117.3	0.0818	116.3	0.0825
147.7	0.1249	122.7	0.084	121.7	0.0837	122	0.0834	120	0.0831	116.3	0.0822	117.6	0.0822	116.6	0.0828
148	0.1265	123	0.084	122	0.084	122.3	0.0834	120.3	0.0834	116.7	0.0822	118	0.0825	117	0.0828
148.3	0.128	123.3	0.0846	122.3	0.084	122.6	0.084	120.7	0.0834	117	0.0815	118.3	0.0828	117.3	0.0831
148.7	0.1308	123.7	0.0843	122.7	0.084	123	0.084	121	0.0834	117.3	0.0828	118.6	0.0831	117.6	0.0831
149	0.1327	124	0.0843	123	0.0843	123.3	0.0843	121.3	0.0837	117.7	0.0825	119	0.0831	118	0.0834
149.3	0.1345	124.3	0.0846	123.3	0.0846	123.6	0.0843	121.7	0.084	118	0.0822	119.3	0.0831	118.3	0.0834
149.7	0.1373	124.7	0.0846	123.7	0.0843	124	0.0843	122	0.084	118.3	0.0825	119.6	0.0834	118.6	0.0834
150	0.1392	125	0.0846	124	0.0846	124.3	0.0843	122.3	0.0846	118.7	0.0831	120	0.0837	119	0.0834
150.3	0.1429	125.3	0.0846	124.3	0.0846	124.6	0.0846	122.7	0.0846	119	0.0831	120.3	0.084	119.3	0.084
150.7	0.1442	125.7	0.0849	124.7	0.0846	125	0.0846	123	0.0846	119.3	0.0831	120.6	0.084	119.6	0.084
151	0.1473	126	0.0853	125	0.0846	125.3	0.0846	123.3	0.0843	119.7	0.0831	121	0.084	120	0.0843
151.3	0.1497	126.3	0.0853	125.3	0.0849	125.6	0.0846	123.7	0.0843	120	0.0834	121.3	0.0846	120.3	0.0843
151.7	0.1528	126.7	0.0853	125.7	0.0856	126	0.0849	124	0.0843	120.3	0.084	121.6	0.0846	120.6	0.084
152	0.1541	127	0.0862	126	0.0856	126.3	0.0856	124.3	0.0849	120.7	0.0837	122	0.0843	121	0.0846
152.3	0.1584	127.3	0.0862	126.3	0.0853	126.6	0.0856	124.7	0.0849	121	0.084	122.3	0.0843	121.3	0.0846
152.7	0.1609	127.7	0.0865	126.7	0.0859	127	0.0859	125	0.0853	121.3	0.0843	122.6	0.0846	121.6	0.0846
153	0.1637	128	0.0859	127	0.0862	127.3	0.0862	125.3	0.0856	121.7	0.084	123	0.0849	122	0.0846
153.3	0.1671	128.3	0.0865	127.3	0.0859	127.6	0.0859	125.7	0.0849	122	0.084	123.3	0.0846	122.3	0.0846
153.7	0.1696	128.7	0.0859	127.7	0.0865	128	0.0859	126	0.0859	122.3	0.0843	123.6	0.0846	122.6	0.0846
154	0.1736	129	0.0862	128	0.0865	128.3	0.0859	126.3	0.0859	122.7	0.0846	124	0.0849	123	0.0849
154.3	0.1776	129.3	0.0865	128.3	0.0865	128.6	0.0862	126.7	0.0859	123	0.0846	124.3	0.0856	123.3	0.0859
154.7	0.1807	129.7	0.0865	128.7	0.0862	129	0.0862	127	0.0859	123.3	0.0846	124.6	0.0859	123.6	0.0859
155	0.1845	130	0.0865	129	0.0865	129.3	0.0868	127.3	0.0865	123.7	0.0849	125	0.0859	124	0.0856
155.3	0.1879	130.3	0.0868	129.3	0.0865	129.6	0.0871	127.7	0.0865	124	0.0849	125.3	0.0862	124.3	0.0856
155.7	0.1913	130.7	0.0871	129.7	0.0868	130	0.0868	128	0.0862	124.3	0.0849	125.6	0.0859	124.6	0.0859
156	0.1953	131	0.0874	130	0.0871	130.3	0.0871	128.3	0.0868	124.7	0.0853	126	0.0859	125	0.0859
156.3	0.1987	131.3	0.0877	130.3	0.0874	130.6	0.0874	128.7	0.0865	125	0.0856	126.3	0.0859	125.3	0.0859
156.7	0.2031	131.7	0.0877	130.7	0.0877	131	0.0877	129	0.0865	125.3	0.0865	126.6	0.0865	125.6	0.0862
157	0.2077	132	0.0884	131	0.088	131.3	0.0877	129.3	0.0871	125.7	0.0859	127	0.0865	126	0.0871
157.3	0.2114	132.3	0.0884	131.3	0.0884	131.6	0.088	129.7	0.0877	126	0.0859	127.3	0.0868	126.3	0.0868
157.7	0.2145	132.7	0.0884	131.7	0.0887	132	0.0884	130	0.0874	126.3	0.0859	127.6	0.0871	126.6	0.0871
158	0.2192	133	0.0893	132	0.0887	132.3	0.0887	130.3	0.088	126.7	0.0859	128	0.0871	127	0.0874
158.3	0.2235	133.3	0.089	132.3	0.0887	132.6	0.0887	130.7	0.088	127	0.0862	128.3	0.0874	127.3	0.0877
158.7	0.2285	133.7	0.089	132.7	0.0893	133	0.0893	131	0.0884	127.3	0.0862	128.6	0.0877	127.6	0.088
159	0.2328	134	0.0902	133	0.0902	133.3	0.089	131.3	0.0887	127.7	0.0868	129	0.088	128	0.0884
159.3	0.2375	134.3	0.0902	133.3	0.0902	133.6	0.0899	131.7	0.089	128	0.0868	129.3	0.0887	128.3	0.0884
159.7	0.2418	134.7	0.0905	133.7	0.0911	134	0.0902	132	0.0893	128.3	0.0871	129.6	0.0884	128.6	0.0887
160	0.2462	135	0.0915	134	0.0908	134.3	0.0908	132.3	0.0896	128.7	0.0874	130	0.089	129	0.0893
160.3	0.2499	135.3	0.0911	134.3	0.0911	134.6	0.0911	132.7	0.0899	129	0.0877	130.3	0.0893	129.3	0.0893
160.7	0.2551	135.7	0.0921	134.7	0.0921	135	0.0918	133	0.0905	129.3	0.088	130.6	0.0893	129.6	0.0899
161	0.2595	136	0.0921	135	0.0924	135.3	0.0921	133.3	0.0908	129.7	0.088	131	0.0899	130	0.0905
161.3	0.2648	136.3	0.0924	135.3	0.0921	135.6	0.0921	133.7	0.0915	130	0.0884	131.3	0.0905	130.3	0.0911
161.7	0.2694	136.7	0.0924	135.7	0.0921	136	0.0924	134	0.0918	130.3	0.0884	131.6	0.0908	130.6	0.0911
162	0.275	137	0.0927	136	0.0924	136.3	0.0924	134.3	0.0924	130.7	0.0887	132	0.0915	131	0.0918
162.3	0.2796	137.3	0.0927	136.3	0.093	136.6	0.0927	134.7	0.0921	131	0.0887	132.3	0.0918	131.3	0.0921
162.7	0.2846	137.7	0.0939	136.7	0.0939	137	0.093	135	0.0921	131.3	0.0893	132.6	0.0921	131.6	0.0921
163	0.2896	138	0.0936	137	0.0942	137.3	0.0939	135.3	0.0924	131.7	0.0902	133	0.0921	132	0.0921
163.3	0.2945	138.3	0.0946	137.3	0.0946	137.6	0.0946	135.7	0.0927	132	0.0908	133.3	0.0924	132.3	0.0924
163.7	0.2989	138.7	0.0949	137.7	0.0952	138	0.0952	136	0.0933	132.3	0.0908	133.6	0.0933	132.6	0.0924
164	0.3051	139	0.0955	138	0.0952	138.3	0.0952	136.3	0.0946	132.7	0.0908	134	0.093	133	0.0936
164.3	0.31	139.3	0.0964	138.3	0.0964	138.6	0.0961	136.7	0.0949	133	0.0911	134.3	0.0933	133.3	0.0939
164.7	0.3147	139.7	0.0967	138.7	0.0958	139	0.0964	137	0.0952	133.3	0.0924	134.6	0.0946	133.6	0.0949
165	0.3203	140	0.0967	139	0.097	139.3	0.097	137.3	0.0955	133.7	0.0921	135	0.0952	134	0.0955
165.3	0.3252	140.3	0.097	139.3	0.097	139.6	0.097	137.7	0.0961	134	0.0924	135.3	0.0955	134.3	0.0964
165.7	0.3308	140.7	0.0973	139.7	0.0977	140	0.0973	138	0.0958	134.3	0.0927	135.6	0.0958	134.6	0.0967
166	0.3358	141	0.0983	140	0.0986	140.3	0.098	138.3	0.097	134.7	0.0933	136	0.0967	135	0.0967
166.3	0.341	141.3	0.0992	140.3	0.0992	140.6	0.0992	138.7	0.097	135	0.0927	136.3	0.097	135.3	0.097
166.7	0.3469	141.7	0.0998	140.7	0.1004	141	0.0998	139	0.0973	135.3	0.0933	136.6	0.0973	135.6	0.0973
167	0.3519	142	0.1004	141	0.1011	141.3	0.0998	139.3	0.0983	135.7	0.0942	137	0.098	136	0.0983
167.3	0.3571	142.3	0.1014	141.3	0.1017	141.6	0.1011	139.7	0.0995	136	0.0955	137.3	0.0986	136.3	0.1004
167.7	0.3627	142.7	0.1023	141.7	0.1023	142	0.1023	140	0.0998	136.3	0.0955	137.6	0.0998	136.6	0.1001
168	0.368	143	0.1029	142	0.1035	142.3	0.1029	140.3	0.1004	136.7	0.0964	138	0.1001	137	0.1017
168.3	0.3739	143.3	0.1035	142.3	0.1042	142.6	0.1039	140.7	0.1017	137	0.0967	138.3	0.1011	137.3	0.102
168.7	0.3795	143.7	0.1045	142.7	0.1051	143	0.1051	141	0.1023	137.3	0.0964	138.6	0.1023	137.6	0.1026
169	0.3854	144	0.107	143	0.1073	143.3	0.107	141.3	0.1039	137.7	0.097	139	0.1026	138	0.1039
169.3	0.3906	144.3	0.1073	143.3	0.1082	143.6	0.1079	141.7	0.1039	138	0.098	139.3	0.1039	138.3	0.1057
169.7	0.3965	144.7	0.1085	143.7	0.1094	144	0.1091	142	0.107	138.3	0.0983	139.6	0.1054	138.6	0.107
170	0.4018	145	0.1097	144	0.1107	144.3	0.1107	142.3	0.107	138.7	0.0998	140	0.1066	139	0.1082
170.3	0.408	145.3	0.1107	144.3	0.1125	144.6	0.1119	142.7	0.1082	139	0.0998	140.3	0.1082	139.3	0.1091
170.7	0.4133	145.7	0.1125	144.7	0.1132	145	0.1135	143	0.1097	139.3	0.1011	140.6	0.1094	139.6	0.111
171	0.4191	146	0.1135	145	0.1153	145.3	0.1153	143.3	0.1113	139.7	0.1017	141	0.1107	140	0.1125
171.3	0.4253	146.3	0.115	145.3	0.1169	145.6	0.1169	143.7	0.1125	140	0.1029	141.3	0.1122	140.3	0.1138
171.7	0.4312	146.7	0.1166	145.7	0.1187	146	0.119	144	0.1144	140.3	0.1035	141.6	0.1138	140.6	0.1159
172	0.4362	147	0.1184	146	0.1212	146.3	0.1212	144.3	0.1159	140.7	0.1054	142	0.1156	140.9	0.1178
172.3	0.4433	147.3	0.1206	146.3	0.1228	146.6	0.1228	144.7	0.1175	141	0.107	142.3	0.1184	141.3	0.12
172.7	0.4486	147.7	0.1228	146.7	0.1249	147	0.1249	145	0.12	141.3	0.1076	142.6	0.1194	141.6	0.1228
173	0.4545	148	0.124	147	0.1265	147.3	0.1271	145.3	0.1218	141.7	0.1088	143	0.1218	142	0.1243
173.3	0.4607	148.3	0.1268	147.3	0.129	147.6	0.1293	145.7	0.124	142	0.1101	143.3	0.1243	142.3	0.1265
173.7	0.4669	148.7	0.1283	147.7	0.1314	148	0.1321	146	0.1268	142.3	0.1122	143.6	0.1265	142.6	0.1287
174	0.4725	149	0.1296	148	0.1339	148.3	0.1345	146.3	0.128	142.7	0.1132	144	0.1283	143	0.1311
174.3	0.4787	149.3	0.1327	148.3	0.1364	148.6	0.1373	146.7	0.1305	143	0.1147	144.3	0.1302	143.3	0.1333
174.7	0.4855	149.7	0.1352	148.7	0.1386	149	0.1395	147	0.133	143.3	0.1169	144.6	0.1333	143.6	0.1373
175	0.4914	150	0.1376	149	0.1417	149.3	0.1429	147.3	0.1355	143.7	0.119	145	0.1358	144	0.1389
175.3	0.4967	150.3	0.1401	149.3	0.1438	149.6	0.1451	147.7	0.138	144	0.1212	145.3	0.1383	144.3	0.1423
175.7	0.5032	150.7	0.1426	149.7	0.1469	150	0.1476	148	0.1411	144.3	0.1228	145.6	0.1414	144.6	0.1457
176	0.5106	151	0.1457	150	0.15	150.3	0.151	148.3	0.1435	144.7	0.1249	146	0.1442	144.9	0.1482
176.3	0.5168	151.3	0.1479	150.3	0.1525	150.6	0.1535	148.7	0.1469	145	0.1268	146.3	0.1473	145.3	0.1519
176.7	0.523	151.7	0.1504	150.7	0.1547	151	0.1569	149	0.1497	145.3	0.129	146.6	0.1504	145.6	0.1538
177	0.5286	152	0.1531	151	0.159	151.3	0.16	149.3	0.1525	145.7	0.1321	147	0.1531	145.9	0.1581
177.3	0.5354	152.3	0.1553	151.3	0.1621	151.6	0.1637	149.7	0.1541	146	0.1342	147.3	0.1566	146.3	0.1612
177.7	0.5422	152.7	0.1594	151.7	0.1649	152	0.1671	150	0.1587	146.3	0.1376	147.6	0.1603	146.6	0.1643
178	0.5484	153	0.1625	152	0.1683	152.3	0.1702	150.3	0.1621	146.7	0.1395	148	0.164	147	0.168
178.3	0.5546	153.3	0.1656	152.3	0.1724	152.6	0.1736	150.7	0.1652	147	0.1423	148.3	0.1668	147.3	0.1724
178.7	0.5614	153.7	0.1683	152.7	0.1755	153	0.178	151	0.1683	147.3	0.1454	148.6	0.1705	147.6	0.1755
179	0.5683	154	0.1724	153	0.1786	153.3	0.1817	151.3	0.1727	147.7	0.1479	149	0.1745	147.9	0.1786
179.3	0.5748	154.3	0.1755	153.3	0.1829	153.6	0.1851	151.7	0.1758	148	0.151	149.3	0.1783	148.3	0.1835
179.7	0.5807	154.7	0.1786	153.7	0.186	154	0.1891	152	0.1792	148.3	0.1535	149.6	0.1823	148.6	0.1873
180	0.5872	155	0.1829	154	0.1904	154.3	0.1925	152.3	0.1835	148.7	0.1575	150	0.1854	148.9	0.191
180.3	0.5937	155.3	0.186	154.3	0.1947	154.6	0.1972	152.7	0.1879	149	0.1609	150.3	0.1894	149.3	0.1953
180.7	0.6005	155.7	0.19	154.7	0.1984	155	0.2012	153	0.191	149.3	0.1634	150.6	0.1935	149.6	0.1993
181	0.6061	156	0.1938	155	0.2021	155.3	0.2049	153.3	0.1953	149.7	0.1671	151	0.1981	149.9	0.204
181.3	0.6135	156.3	0.1984	155.3	0.2071	155.6	0.2102	153.7	0.1987	150	0.1708	151.3	0.2024	150.3	0.209
181.7	0.6197	156.7	0.2024	155.7	0.2114	156	0.2139	154	0.2037	150.3	0.1742	151.6	0.2065	150.6	0.213
182	0.6262	157	0.2062	156	0.2142	156.3	0.2189	154.3	0.209	150.7	0.178	152	0.2111	150.9	0.2167
182.3	0.6321	157.3	0.2108	156.3	0.2195	156.6	0.2223	154.7	0.2117	151	0.1826	152.3	0.2145	151.3	0.221
182.7	0.6393	157.7	0.2136	156.7	0.2235	157	0.2279	155	0.2158	151.3	0.1854	152.6	0.2192	151.6	0.2254
183	0.6455	158	0.2186	157	0.2285	157.3	0.2313	155.3	0.2201	151.7	0.1894	153	0.2235	151.9	0.2294
183.3	0.6526	158.3	0.2226	157.3	0.2341	157.6	0.2365	155.7	0.2245	152	0.1935	153.3	0.2285	152.3	0.2344
183.7	0.6588	158.7	0.2279	157.7	0.2378	158	0.2406	156	0.2294	152.3	0.1984	153.6	0.2334	152.6	0.24
184	0.6659	159	0.2313	158	0.2427	158.3	0.2458	156.3	0.2347	152.7	0.2018	154	0.2384	152.9	0.244
184.3	0.6718	159.3	0.2369	158.3	0.2471	158.6	0.2505	156.7	0.2396	153	0.2074	154.3	0.2434	153.3	0.2496
184.7	0.6786	159.7	0.2406	158.7	0.2508	159	0.2542	157	0.244	153.3	0.2111	154.6	0.248	153.6	0.2539
185	0.6855	160	0.2458	159	0.2555	159.3	0.2592	157.3	0.2493	153.7	0.2136	155	0.2514	153.9	0.2589
185.3	0.6917	160.3	0.2496	159.3	0.2604	159.6	0.2648	157.7	0.2527	154	0.2192	155.3	0.2558	154.3	0.2635
185.7	0.6991	160.7	0.2542	159.7	0.2654	160	0.2691	158	0.2579	154.3	0.2235	155.6	0.261	154.6	0.2688
186	0.7053	161	0.2589	160	0.27	160.3	0.275	158.3	0.2626	154.7	0.2288	156	0.266	154.9	0.2734
186.3	0.7115	161.3	0.2641	160.3	0.2756	160.6	0.2796	158.7	0.2685	155	0.2334	156.3	0.2706	155.3	0.2793
186.7	0.7183	161.7	0.2694	160.7	0.2799	161	0.2846	159	0.2722	155.3	0.2378	156.6	0.2759	155.6	0.284
187	0.7254	162	0.275	161	0.2855	161.3	0.2896	159.3	0.2775	155.7	0.2427	157	0.2809	155.9	0.2889
187.3	0.7316	162.3	0.2793	161.3	0.2911	161.6	0.2948	159.7	0.2824	156	0.2474	157.3	0.2861	156.3	0.2936
187.7	0.7388	162.7	0.2846	161.7	0.2951	162	0.2992	160	0.2874	156.3	0.2511	157.6	0.2914	156.6	0.2985
188	0.7456	163	0.2899	162	0.301	162.3	0.3051	160.3	0.2923	156.7	0.2558	158	0.2958	156.9	0.3044
188.3	0.7518	163.3	0.2942	162.3	0.3054	162.6	0.3103	160.7	0.2973	157	0.2607	158.3	0.3013	157.3	0.3097
188.7	0.7577	163.7	0.2985	162.7	0.3113	163	0.3147	161	0.3013	157.3	0.2654	158.6	0.306	157.6	0.315
189	0.7651	164	0.3047	163	0.3165	163.3	0.3203	161.3	0.3072	157.7	0.271	159	0.3125	157.9	0.3203
189.3	0.7732	164.3	0.3097	163.4	0.3212	163.6	0.3252	161.7	0.3134	158	0.2759	159.3	0.3178	158.3	0.3249
189.7	0.7788	164.7	0.3147	163.7	0.3265	164	0.3311	162	0.3181	158.3	0.2803	159.6	0.3221	158.6	0.3305
190	0.7871	165	0.3203	164	0.3317	164.3	0.3358	162.3	0.323	158.7	0.2855	160	0.3296	158.9	0.3358
190.3	0.7937	165.3	0.3252	164.4	0.3367	164.6	0.3413	162.7	0.3302	159	0.2911	160.3	0.3333	159.3	0.3413
190.7	0.8011	165.7	0.3308	164.7	0.342	165	0.3469	163	0.3336	159.3	0.2961	160.6	0.3382	159.6	0.3475
191	0.8073	166	0.3358	165	0.3485	165.3	0.3519	163.3	0.3389	159.7	0.3004	161	0.3438	159.9	0.3525
191.3	0.8147	166.3	0.3407	165.4	0.3537	165.6	0.3571	163.7	0.3454	160	0.306	161.3	0.3497	160.3	0.3575
191.7	0.8228	166.7	0.3466	165.7	0.359	166	0.3633	164	0.35	160.3	0.3122	161.6	0.3553	160.6	0.363
192	0.829	167	0.3516	166	0.3646	166.3	0.3683	164.3	0.3556	160.7	0.3175	162	0.3609	160.9	0.3686
192.3	0.8371	167.3	0.3565	166.4	0.3708	166.6	0.3742	164.7	0.3615	161	0.3221	162.3	0.3658	161.3	0.3745
192.7	0.8448	167.7	0.3627	166.7	0.3754	167	0.3795	165	0.3664	161.3	0.3283	162.6	0.3717	161.6	0.3807
193	0.8526	168	0.368	167	0.3813	167.3	0.3863	165.3	0.3723	161.7	0.3327	163	0.3776	161.9	0.3869
193.3	0.8591	168.3	0.3736	167.4	0.3872	167.6	0.3912	165.7	0.3773	162	0.3379	163.3	0.3841	162.3	0.3919
193.7	0.8677	168.7	0.3792	167.7	0.3928	168	0.3965	166	0.3829	162.3	0.3432	163.6	0.3894	162.6	0.3978
194	0.8752	169	0.3857	168	0.3984	168.3	0.4018	166.3	0.3894	162.7	0.3494	164	0.3947	162.9	0.404
194.3	0.8829	169.3	0.3909	168.4	0.404	168.6	0.4086	166.7	0.3947	163	0.3547	164.3	0.4002	163.3	0.4102
194.7	0.8913	169.7	0.3971	168.7	0.4102	169	0.4139	167	0.4005	163.3	0.3602	164.6	0.4071	163.6	0.4151
195	0.8994	170	0.4024	169	0.4157	169.3	0.4198	167.3	0.4071	163.7	0.3658	165	0.4129	163.9	0.421
195.3	0.9068	170.3	0.408	169.4	0.4216	169.6	0.4257	167.7	0.4114	164	0.3714	165.3	0.4179	164.3	0.4278
195.7	0.9152	170.7	0.4136	169.7	0.4281	170	0.4322	168	0.4173	164.3	0.377	165.6	0.4244	164.6	0.4331
196	0.9239	171	0.4191	170	0.4337	170.3	0.4368	168.3	0.4235	164.7	0.3823	166	0.4309	164.9	0.4399
196.3	0.931	171.3	0.426	170.4	0.4393	170.6	0.4439	168.7	0.4303	165	0.3888	166.3	0.4362	165.3	0.4461
196.7	0.9409	171.7	0.4315	170.7	0.4461	171	0.4489	169	0.4353	165.3	0.3943	166.6	0.4433	165.6	0.4517
197	0.9493	172	0.4365	171	0.4511	171.3	0.4551	169.3	0.4418	165.7	0.3999	167	0.4486	165.9	0.4582
197.3	0.958	172.3	0.4427	171.4	0.4576	171.6	0.4616	169.7	0.448	166	0.4064	167.3	0.4551	166.3	0.4644
197.7	0.9666	172.7	0.4489	171.7	0.4641	172	0.4669	170	0.4536	166.3	0.4111	167.6	0.4607	166.6	0.4703
198	0.9756	173	0.4551	172	0.4694	172.3	0.4737	170.3	0.4598	166.7	0.4176	168	0.4678	166.9	0.4771
198.3	0.9849	173.3	0.4607	172.4	0.4768	172.6	0.4799	170.7	0.4656	167	0.4232	168.3	0.474	167.3	0.4833
198.7	0.9949	173.7	0.4666	172.7	0.4827	173	0.4858	171	0.4722	167.3	0.4306	168.6	0.4799	167.6	0.4895
199	1.0029	174	0.474	173	0.4883	173.3	0.4923	171.3	0.4777	167.7	0.4356	169	0.4867	167.9	0.4957
199.3	1.0125	174.3	0.479	173.4	0.4945	173.6	0.4985	171.7	0.4839	168	0.4415	169.3	0.4929	168.3	0.5035
199.7	1.0221	174.7	0.4861	173.7	0.5016	174	0.5047	172	0.4901	168.3	0.4486	169.6	0.4998	168.6	0.5097
200	1.0314	175	0.4923	174	0.5075	174.3	0.5112	172.3	0.4954	168.7	0.4542	170	0.5056	168.9	0.5168
200.3	1.0404	175.3	0.4982	174.4	0.5146	174.6	0.5177	172.7	0.5041	169	0.4604	170.3	0.5131	169.3	0.5233
200.7	1.0507	175.7	0.5047	174.7	0.5202	175	0.5236	173	0.5094	169.3	0.4663	170.6	0.5193	169.6	0.5295
201	1.0612	176	0.5109	175	0.5273	175.3	0.5298	173.3	0.5165	169.7	0.4734	171	0.5264	169.9	0.5363
201.3	1.0724	176.3	0.518	175.4	0.5335	175.6	0.537	173.7	0.5227	170	0.479	171.3	0.532	170.3	0.5435
201.7	1.0835	176.7	0.5239	175.7	0.5394	176	0.5435	174	0.5286	170.3	0.4855	171.6	0.5391	170.6	0.5497
202	1.0941	177	0.5301	176	0.5469	176.3	0.5497	174.3	0.5351	170.7	0.492	172	0.5459	170.9	0.5571
202.3	1.1055	177.3	0.537	176.4	0.554	176.6	0.5562	174.7	0.5422	171	0.4979	172.3	0.5537	171.3	0.5649
202.7	1.1182	177.7	0.5438	176.7	0.5596	177	0.5633	175	0.5487	171.3	0.5053	172.6	0.5596	171.6	0.5701
203	1.1297	178	0.5494	177	0.567	177.3	0.5695	175.3	0.554	171.7	0.5118	173	0.5673	171.9	0.5779
203.3	1.1424	178.3	0.5571	177.4	0.5745	177.6	0.576	175.7	0.5611	172	0.5187	173.3	0.5738	172.3	0.585
203.7	1.1548	178.7	0.5639	177.7	0.5794	178	0.5825	176	0.5683	172.3	0.5252	173.6	0.5804	172.6	0.5918
204	1.1672	179	0.5701	178	0.5872	178.3	0.5887	176.3	0.5742	172.7	0.5308	174	0.5881	172.9	0.5986
204.3	1.1802	179.3	0.5769	178.4	0.5931	178.6	0.5952	176.7	0.5813	173	0.5382	174.3	0.5952	173.3	0.6048
204.7	1.1933	179.7	0.5835	178.7	0.6005	179	0.6017	177	0.5878	173.3	0.545	174.6	0.6014	173.6	0.6132
205	1.206	180	0.5906	179	0.6067	179.3	0.6086	177.3	0.594	173.7	0.5521	175	0.6092	173.9	0.6203
205.3	1.2202	180.3	0.5965	179.4	0.6138	179.6	0.6157	177.7	0.6011	174	0.559	175.3	0.6163	174.3	0.6275
205.7	1.2348	180.7	0.6042	179.7	0.6207	180	0.6222	178	0.6083	174.3	0.5658	175.6	0.6234	174.6	0.6352
206	1.2484	181	0.6104	180	0.6275	180.3	0.6284	178.3	0.6141	174.7	0.5726	176	0.6312	174.9	0.6411
206.3	1.2624	181.3	0.6169	180.4	0.634	180.6	0.6359	178.7	0.6216	175	0.5794	176.3	0.6374	175.3	0.6492
206.7	1.2773	181.7	0.6238	180.7	0.6411	181	0.6414	179	0.6287	175.3	0.5869	176.6	0.6452	175.6	0.6563
207	1.2931	182	0.6306	181	0.6476	181.3	0.6492	179.3	0.6346	175.7	0.5934	177	0.652	175.9	0.6634
207.3	1.3083	182.3	0.6365	181.4	0.6548	181.6	0.656	179.7	0.6411	176	0.6008	177.3	0.6597	176.3	0.6709
207.7	1.3244	182.7	0.6427	181.7	0.6616	182	0.6619	180	0.6479	176.3	0.6073	177.6	0.6665	176.6	0.6786
208	1.3415	183	0.6507	182	0.6684	182.3	0.6687	180.3	0.6554	176.7	0.6154	178	0.6737	176.9	0.6864
208.3	1.3585	183.3	0.6566	182.4	0.6755	182.6	0.6755	180.7	0.6616	177	0.6219	178.3	0.6817	177.3	0.6938
208.7	1.3777	183.7	0.6641	182.7	0.682	183	0.682	181	0.6684	177.3	0.6293	178.6	0.6889	177.6	0.7016
209	1.3969	184	0.6709	183	0.6895	183.3	0.6892	181.3	0.6752	177.7	0.6359	179	0.6969	177.9	0.7081
209.3	1.4171	184.3	0.678	183.4	0.6957	183.6	0.6963	181.7	0.682	178	0.643	179.3	0.7034	178.3	0.7158
209.7	1.4376	184.7	0.6855	183.7	0.7031	184	0.7028	182	0.6895	178.3	0.651	179.6	0.7115	178.6	0.7233
210	1.4596	185	0.6926	184	0.7103	184.3	0.7087	182.3	0.6957	178.7	0.6576	180	0.7189	178.9	0.7316
210.3	1.4838	185.3	0.6994	184.4	0.7174	184.6	0.7165	182.7	0.7028	179	0.6656	180.3	0.7273	179.3	0.7388
210.7	1.5073	185.7	0.7059	184.7	0.7236	185	0.7233	183	0.7099	179.3	0.6721	180.6	0.7338	179.6	0.7468
211	1.533	186	0.7121	185	0.731	185.3	0.7307	183.3	0.7171	179.7	0.6802	181	0.7416	179.9	0.7552
211.3	1.5591	186.3	0.7196	185.4	0.7388	185.6	0.7372	183.7	0.7233	180	0.6879	181.3	0.749	180.3	0.7626
211.7	1.5873	186.7	0.7279	185.7	0.7453	186	0.745	184	0.731	180.3	0.6954	181.6	0.7568	180.6	0.7707
212	1.6174	187	0.7338	186	0.7524	186.3	0.7515	184.3	0.7382	180.7	0.7028	182	0.7642	180.9	0.7778
212.3	1.6481	187.3	0.7403	186.4	0.7589	186.6	0.7577	184.7	0.7453	181	0.7096	182.3	0.7729	181.3	0.7871
212.7	1.6831	187.7	0.7475	186.7	0.7664	187	0.7648	185	0.7521	181.3	0.7174	182.6	0.7803	181.6	0.7949
213	1.72	188	0.7552	187	0.7738	187.3	0.7732	185.3	0.7583	181.7	0.7251	183	0.7881	181.9	0.8036
213.3	1.7597	188.3	0.7611	187.4	0.7816	187.6	0.78	185.7	0.7661	182	0.7323	183.3	0.7968	182.3	0.8123
213.7	1.804	188.7	0.7692	187.7	0.7884	188	0.7878	186	0.7735	182.3	0.7391	183.6	0.8048	182.6	0.8191
214	1.8533	189	0.7766	188	0.7964	188.3	0.7952	186.3	0.7813	182.7	0.7471	184	0.8135	182.9	0.8287
214.3	1.906	189.3	0.784	188.4	0.8039	188.6	0.8026	186.7	0.7881	183	0.7552	184.3	0.8212	183.3	0.8371
214.7	1.9615	189.7	0.7915	188.7	0.8116	189	0.8098	187	0.7961	183.3	0.7626	184.6	0.8293	183.6	0.8464
215	2.0219	190	0.7986	189	0.8185	189.3	0.8181	187.3	0.8039	183.7	0.7707	185	0.8389	183.9	0.855
215.3	2.0818	190.3	0.8067	189.4	0.8278	189.6	0.8259	187.7	0.8104	184	0.7785	185.3	0.8473	184.3	0.8634
215.7	2.1453	190.7	0.8132	189.7	0.8343	190	0.8327	188	0.8188	184.3	0.7868	185.6	0.8553	184.6	0.8721
216	2.2077	191	0.8216	190	0.8433	190.3	0.8411	188.3	0.8268	184.7	0.7946	186	0.8643	184.9	0.8801
216.3	2.2653	191.3	0.8287	190.4	0.8507	190.6	0.8485	188.7	0.8336	185	0.8036	186.3	0.8739	185.3	0.8904
216.7	2.3236	191.7	0.8371	190.7	0.8588	191	0.8572	189	0.8417	185.3	0.811	186.6	0.8829	185.6	0.8987
217	2.3751	192	0.8451	191	0.8674	191.3	0.864	189.3	0.8491	185.7	0.8185	187	0.8925	185.9	0.908
217.3	2.4209	192.3	0.8529	191.4	0.8752	191.6	0.8733	189.7	0.8575	186	0.8281	187.3	0.9009	186.3	0.9183
217.7	2.464	192.7	0.8603	191.7	0.8832	192	0.8808	190	0.8665	186.3	0.8358	187.6	0.9099	186.6	0.9279
218	2.4991	193	0.869	192	0.8925	192.3	0.8898	190.3	0.8743	186.7	0.8451	188	0.9195	186.9	0.9378
218	2.5003	193.3	0.877	192.4	0.9009	192.6	0.8984	190.7	0.8823	187	0.8535	188.3	0.9294	187.3	0.9471
		193.7	0.8839	192.7	0.9093	193	0.9071	191	0.8907	187.3	0.8612	188.6	0.9391	187.6	0.957
		194	0.8935	193	0.9186	193.3	0.9155	191.3	0.8994	187.7	0.8702	189	0.948	187.9	0.9657
		194.3	0.9012	193.4	0.9266	193.6	0.9242	191.7	0.908	188	0.8792	189.3	0.9586	188.3	0.9759
		194.7	0.9096	193.7	0.9353	194	0.9338	192	0.9161	188.3	0.8888	189.6	0.9666	188.6	0.9859
		195	0.9189	194	0.9449	194.3	0.9422	192.3	0.9251	188.7	0.8981	190	0.9766	188.9	0.9961
		195.3	0.9282	194.4	0.9552	194.6	0.9521	192.7	0.9347	189	0.9074	190.3	0.9868	189.3	1.006
		195.7	0.935	194.7	0.9639	195	0.9611	193	0.9437	189.3	0.9164	190.6	0.997	189.6	1.0166
		196	0.9453	195	0.9725	195.3	0.9704	193.3	0.9533	189.7	0.9254	191	1.0066	189.9	1.0262
		196.3	0.9549	195.4	0.9818	195.6	0.9794	193.7	0.962	190	0.9353	191.3	1.0181	190.3	1.0367
		196.7	0.9629	195.7	0.9921	196	0.9883	194	0.9707	190.3	0.9456	191.6	1.0268	190.6	1.0482
		197	0.9719	196	1.0017	196.3	0.9983	194.3	0.98	190.7	0.9555	192	1.0376	190.9	1.059
		197.3	0.9815	196.4	1.0107	196.6	1.0079	194.7	0.9905	191	0.9645	192.3	1.0485	191.3	1.0705
		197.7	0.9914	196.7	1.0209	197	1.0184	195	0.9989	191.3	0.975	192.6	1.0596	191.6	1.0823
		198	0.9998	197	1.0311	197.3	1.0277	195.3	1.0085	191.7	0.9849	193	1.0714	191.9	1.0941
		198.3	1.0091	197.4	1.0401	197.6	1.0386	195.7	1.0187	192	0.9955	193.3	1.0826	192.3	1.1077
		198.7	1.0187	197.7	1.0507	198	1.0485	196	1.0283	192.3	1.0042	193.6	1.0956	192.6	1.1195
		199	1.0286	198	1.0615	198.3	1.0596	196.3	1.0389	192.7	1.0147	194	1.1077	192.9	1.1313
		199.3	1.0386	198.4	1.073	198.6	1.0708	196.7	1.0488	193	1.0249	194.3	1.1207	193.3	1.1443
		199.7	1.0485	198.7	1.0841	199	1.0829	197	1.0596	193.3	1.0348	194.6	1.1325	193.6	1.157
		200	1.0593	199	1.0959	199.3	1.0941	197.3	1.0711	193.7	1.0457	195	1.1452	193.9	1.1703
		200.3	1.0702	199.4	1.1083	199.6	1.1068	197.7	1.0829	194	1.0565	195.3	1.1585	194.3	1.1833
		200.7	1.0817	199.7	1.1204	200	1.1195	198	1.0941	194.3	1.0683	195.6	1.1706	194.6	1.1951
		201	1.0925	200	1.1322	200.3	1.1319	198.3	1.1071	194.7	1.0804	196	1.1849	194.9	1.2097
		201.3	1.1049	200.4	1.1449	200.6	1.1446	198.7	1.1189	195	1.0919	196.3	1.1979	195.3	1.223
		201.7	1.1167	200.7	1.1579	201	1.1576	199	1.1313	195.3	1.1052	196.6	1.2106	195.6	1.2367
		202	1.1285	201	1.1703	201.3	1.1703	199.3	1.1443	195.7	1.1173	197	1.2261	195.9	1.2509
		202.3	1.1421	201.4	1.1837	201.6	1.1849	199.7	1.1564	196	1.13	197.3	1.2391	196.3	1.2646
		202.7	1.1545	201.7	1.1964	202	1.1976	200	1.1691	196.3	1.1437	197.6	1.2525	196.6	1.2776
		203	1.1675	202	1.2106	202.3	1.2112	200.3	1.1846	196.7	1.1554	198	1.2683	196.9	1.2931
		203.3	1.1809	202.4	1.2243	202.6	1.2261	200.7	1.1948	197	1.1685	198.3	1.2819	197.3	1.3074
		203.7	1.1936	202.7	1.2382	203	1.2404	201	1.2103	197.3	1.1818	198.6	1.2968	197.6	1.3225
		204	1.2069	203	1.2519	203.3	1.2537	201.3	1.2243	197.7	1.1945	199	1.3123	197.9	1.3387
		204.3	1.2209	203.4	1.2667	203.6	1.2695	201.7	1.237	198	1.2088	199.3	1.3275	198.3	1.3548
		204.7	1.2351	203.7	1.2813	204	1.2853	202	1.2519	198.3	1.2233	199.6	1.3446	198.6	1.3725
		205	1.2503	204	1.2971	204.3	1.3002	202.3	1.2664	198.7	1.237	200	1.3613	198.9	1.3886
		205.3	1.2646	204.4	1.3123	204.6	1.3167	202.7	1.2801	199	1.2516	200.3	1.3783	199.3	1.4078
		205.7	1.2785	204.7	1.3284	204.9	1.3328	203	1.2962	199.3	1.2658	200.6	1.3979	199.6	1.4267
		206	1.2953	205	1.3464	205.3	1.3508	203.3	1.3114	199.7	1.2804	201	1.4165	199.9	1.4466
		206.3	1.3114	205.4	1.3632	205.6	1.3697	203.7	1.3278	200	1.2959	201.3	1.4363	200.3	1.4683
		206.7	1.3272	205.7	1.3821	206	1.3883	204	1.3455	200.3	1.3111	201.6	1.458	200.6	1.4878
		207	1.3452	206	1.4025	206.3	1.4084	204.3	1.3628	200.7	1.3266	202	1.4779	200.9	1.5117
		207.3	1.3625	206.4	1.4214	206.6	1.4295	204.7	1.3802	201	1.3427	202.3	1.5008	201.3	1.5343
		207.7	1.3818	206.7	1.4428	207	1.4518	205	1.4	201.3	1.3594	202.6	1.5247	201.6	1.5588
		208	1.4025	207	1.4658	207.3	1.4751	205.3	1.4202	201.7	1.3777	203	1.5489	201.9	1.5848
		208.3	1.4224	207.4	1.4884	207.6	1.4993	205.7	1.4397	202	1.3951	203.3	1.5761	202.3	1.6121
		208.7	1.4438	207.7	1.5141	208	1.525	206	1.4633	202.3	1.4152	203.6	1.6028	202.6	1.6409
		209	1.4683	208	1.5386	208.3	1.5501	206.3	1.485	202.7	1.4345	204	1.6326	202.9	1.6722
		209.3	1.49	208.4	1.5653	208.6	1.578	206.7	1.5095	203	1.4568	204.3	1.6636	203.3	1.7048
		209.7	1.5163	208.7	1.5923	208.9	1.6084	207	1.5349	203.3	1.4782	204.6	1.698	203.6	1.7405
		210	1.5427	209	1.6233	209.3	1.6394	207.3	1.5603	203.7	1.5008	205	1.7352	203.9	1.7817
		210.3	1.5699	209.4	1.6552	209.6	1.6741	207.7	1.5882	204	1.5256	205.3	1.7746	204.3	1.8254
		210.7	1.5988	209.7	1.6896	209.9	1.7125	208	1.6174	204.3	1.5495	205.6	1.8198	204.6	1.8728
		211	1.6304	210	1.7274	210.3	1.7529	208.3	1.6499	204.7	1.5777	206	1.866	204.9	1.9237
		211.3	1.6633	210.4	1.7696	210.6	1.7966	208.7	1.6846	205	1.6062	206.3	1.9196	205.3	1.977
		211.7	1.6989	210.7	1.8155	210.9	1.848	209	1.7209	205.3	1.6357	206.6	1.9764	205.6	2.0337
		212	1.7398	211	1.8651	211.3	1.9041	209.3	1.7631	205.7	1.6682	207	2.0325	205.9	2.0911
		212.3	1.782	211.4	1.9212	211.6	1.9612	209.7	1.8074	206	1.7026	207.3	2.0933	206.3	2.1481
		212.7	1.8313	211.7	1.9776	211.9	2.0241	210	1.8567	206.3	1.7401	207.6	2.1522	206.6	2.2042
		213	1.8846	212	2.0406	212.3	2.0864	210.3	1.9113	206.7	1.7829	208	2.208	206.9	2.2573
		213.3	1.9404	212.4	2.105	212.6	2.1531	210.7	1.9702	207	1.8291	208.3	2.2631	207.3	2.3065
		213.7	2.0009	212.7	2.167	212.9	2.217	211	2.0325	207.3	1.879	208.6	2.3109	207.6	2.3493
		214	2.0644	213	2.2303	213.3	2.2759	211.3	2.0936	207.7	1.9327	209	2.3546	207.9	2.3844
		214.3	2.1267	213.4	2.2895	213.6	2.3279	211.7	2.1574	208	1.9909	209.3	2.3893	208.3	2.4194
		214.7	2.1906	213.7	2.3419	213.9	2.3741	212	2.2201	208.3	2.0523	209.6	2.4247	208.6	2.4495
		215	2.2517	214	2.385	214.3	2.4144	212.3	2.2774	208.7	2.1131	210	2.455	208.9	2.4767
		215.3	2.305	214.4	2.429	214.6	2.4519	212.7	2.3282	209	2.1739	210.3	2.4839	209.2	2.5
		215.7	2.3577	214.7	2.4643	214.9	2.4842	213	2.3741	209.3	2.2328	210.5	2.5
		216	2.4023	215	2.4957	215.1	2.5003	213.3	2.4144	209.7	2.2879
		216.3	2.4423	215.1	2.5	--	--	213.7	2.4501	210	2.3351
		216.7	2.478			--	--	214	2.4817	210.3	2.3766
		216.9	2.5			--	--	214.2	2.5	210.7	2.4144
						--	--	--	--	211	2.4451
						--	--	--	--	211.3	2.4761
						--	--	--	--	211.6	2.5
						--	--	--	--	--	--
						--	--	--	--	--	--
						--	--	--	--	--	--
						--	--	--	--	--	--
						--	--	--	--	--	--
						--	--	--	--	--	--
						--	--	--	--	--	--
						--	--	--	--	--	--
						--	--	--	--	--	--
						--	--	--	--	--	--
						--	--	--	--	--	--
						--	--	--	--	--	--
						--	--	--	--	--	--
						--	--	--	--	--	--
						--	--	--	--	--	--
						--	--	--	--	--	--
						--	--	--	--	--	--
						--	--	--	--	--	--
						--	--	--	--	--	--
						--	--	--	--	--	--
						--	--	--	--	--	--
						--	--	--	--	--	--
						--	--	--	--	--	--
						--	--	--	--	--	--
						--	--	--	--	--	--
						--	--	--	--	--	--
						--	--	--	--	--	--
						--	--	--	--	--	--
						--	--	--	--	--	--
						--	--	--	--	--	--
						--	--	--	--	--	--
						--	--	--	--	--	--
						--	--	--	--	--	--
						--	--	--	--	--	--
						--	--	--	--	--	--
						--	--	--	--	--	--
						--	--	--	--	--	--
						--	--	--	--	--	--
						--	--	--	--	--	--
						--	--	--	--	--	--
						--	--	--	--	--	--
						--	--	--	--	--	--
						--	--	--	--	--	--
						--	--	--	--	--	--
						--	--	--	--	--	--
						--	--	--	--	--	--
						--	--	--	--	--	--
						--	--	--	--	--	--
						--	--	--	--	--	--
						--	--	--	--	--	--
						--	--	--	--	--	--
						--	--	--	--	--	--
						--	--	--	--	--	--
						--	--	--	--	--	--
						--	--	--	--	--	--
						--	--	--	--	--	--
						--	--	--	--	--	--
						--	--	--	--	--	--
						--	--	--	--	--	--
						--	--	--	--	--	--
						--	--	--	--	--	--
						--	--	--	--	--	--
						--	--	--	--	--	--
						--	--	--	--	--	--
						--	--	--	--	--	--
						--	--	--	--	--	--
						--	--	--	--	--	--
						--	--	--	--	--	--
						--	--	--	--	--	--
						--	--	--	--	--	--
						--	--	--	--	--	--
						--	--	--	--	--	--
						--	--	--	--	--	--
						--	--	--	--	--	--
						--	--	--	--	--	--
						--	--	--	--	--	--
						--	--	--	--	--	--
						--	--	--	--	--	--
						--	--	--	--	--	--
						--	--	--	--	--	--
						--	--	--	--	--	--
						--	--	--	--	--	--
						--	--	--	--	--	--
						--	--	--	--	--	--
						--	--	--	--	--	--
						--	--	--	--	--	--
						--	--	--	--	--	--
						--	--	--	--	--	--
						--	--	--	--	--	--
						--	--	--	--	--	--
						--	--	--	--	--	--
						--	--	--	--	--	--
						--	--	--	--	--	--
						--	--	--	--	--	--
						--	--	--	--	--	--
						--	--	--	--	--	--
						--	--	--	--	--	--
						--	--	--	--	--	--
						--	--	--	--	--	--
						--	--	--	--	--	--
						--	--	--	--	--	--
						--	--	--	--	--	--
						--	--	--	--	--	--
						--	--	--	--	--	--
						--	--	--	--	--	--
						--	--	--	--	--	--
						--	--	--	--	--	--
						--	--	--	--	--	--
						--	--	--	--	--	--
						--	--	--	--	--	--
						--	--	--	--	--	--
						--	--	--	--	--	--
						--	--	--	--	--	--
						--	--	--	--	--	--
						--	--	--	--	--	--
						--	--	--	--	--	--
						--	--	--	--	--	--
						--	--	--	--	--	--
						--	--	--	--	--	--
						--	--	--	--	--	--
						--	--	--	--	--	--
						--	--	--	--	--	--
						--	--	--	--	--	--
						--	--	--	--	--	--
						--	--	--	--	--	--
						--	--	--	--	--	--
						--	--	--	--	--	--
						--	--	--	--	--	--
						--	--	--	--	--	--
						--	--	--	--	--	--
						--	--	--	--	--	--
						--	--	--	--	--	--
						--	--	--	--	--	--
						--	--	--	--	--	--
						--	--	--	--	--	--
						--	--	--	--	--	--
						--	--	--	--	--	--
						--	--	--	--	--	--
						--	--	--	--	--	--
						--	--	--	--	--	--
						--	--	--	--	--	--
						--	--	--	--	--	--
						--	--	--	--	--	--
						--	--	--	--	--	--
						--	--	--	--	--	--
						--	--	--	--	--	--
						--	--	--	--	--	--
						--	--	--	--	--	--
						--	--	--	--	--	--
						--	--	--	--	--	--
						--	--	--	--	--	--
						--	--	--	--	--	--
						--	--	--	--	--	--
						--	--	--	--	--	--
						--	--	--	--	--	--
						--	--	--	--	--	--
						--	--	--	--	--	--
						--	--	--	--	--	--
						--	--	--	--	--	--
						--	--	--	--	--	--
						--	--	--	--	--	--
						--	--	--	--	--	--
						--	--	--	--	--	--
						--	--	--	--	--	--
						--	--	--	--	--	--
						--	--	--	--	--	--
						--	--	--	--	--	--
						--	--	--	--	--	--
						--	--	--	--	--	--
						--	--	--	--	--	--
						--	--	--	--	--	--
						--	--	--	--	--	--
						--	--	--	--	--	--
						--	--	--	--	--	--
						--	--	--	--	--	--
						--	--	--	--	--	--
						--	--	--	--	--	--
						--	--	--	--	--	--
						--	--	--	--	--	--
						--	--	--	--	--	--
						--	--	--	--	--	--
						--	--	--	--	--	--
						--	--	--	--	--	--
						--	--	--	--	--	--
						--	--	--	--	--	--
						--	--	--	--	--	--
						--	--	--	--	--	--
						--	--	--	--	--	--
						--	--	--	--	--	--
						--	--	--	--	--	--
						--	--	--	--	--	--
						--	--	--	--	--	--
						--	--	--	--	--	--
						--	--	--	--	--	--
						--	--	--	--	--	--
						--	--	--	--	--	--
						--	--	--	--	--	--
						--	--	--	--	--	--
						--	--	--	--	--	--
						--	--	--	--	--	--
						--	--	--	--	--	--
						--	--	--	--	--	--
						--	--	--	--	--	--
						--	--	--	--	--	--
						--	--	--	--	--	--
						--	--	--	--	--	--
						--	--	--	--	--	--
						--	--	--	--	--	--
						--	--	--	--	--	--
						--	--	--	--	--	--
						--	--	--	--	--	--
						--	--	--	--	--	--
						--	--	--	--	--	--
						--	--	--	--	--	--
						--	--	--	--	--	--
						--	--	--	--	--	--
						--	--	--	--	--	--
						--	--	--	--	--	--
						--	--	--	--	--	--
						--	--	--	--	--	--
						--	--	--	--	--	--
						--	--	--	--	--	--
						--	--	--	--	--	--
						--	--	--	--	--	--
						--	--	--	--	--	--
						--	--	--	--	--	--
						--	--	--	--	--	--
						--	--	--	--	--	--
						--	--	--	--	--	--
						--	--	--	--	--	--
						--	--	--	--	--	--
						--	--	--	--	--	--
						--	--	--	--	--	--
						--	--	--	--	--	--
						--	--	--	--	--	--
						--	--	--	--	--	--
						--	--	--	--	--	--
						--	--	--	--	--	--
						--	--	--	--	--	--
						--	--	--	--	--	--
						--	--	--	--	--	--
						--	--	--	--	--	--
						--	--	--	--	--	--
						--	--	--	--	--	--
						--	--	--	--	--	--
						--	--	--	--	--	--
						--	--	--	--	--	--
						--	--	--	--	--	--
						--	--	--	--	--	--
						--	--	--	--	--	--
						--	--	--	--	--	--
						--	--	--	--	--	--
						--	--	--	--	--	--
						--	--	--	--	--	--
						--	--	--	--	--	--
						--	--	--	--	--	--
						--	--	--	--	--	--
						--	--	--	--	--	--
						--	--	--	--	--	--
						--	--	--	--	--	--
						--	--	--	--	--	--
						--	--	--	--	--	--
						--	--	--	--	--	--
						--	--	--	--	--	--
						--	--	--	--	--	--
						--	--	--	--	--	--
						--	--	--	--	--	--
						--	--	--	--	--	--
						--	--	--	--	--	--
						--	--	--	--	--	--
						--	--	--	--	--	--
						--	--	--	--	--	--
						--	--	--	--	--	--
						--	--	--	--	--	--
						--	--	--	--	--	--
						--	--	--	--	--	--
						--	--	--	--	--	--
						--	--	--	--	--	--
						--	--	--	--	--	--
						--	--	--	--	--	--
						--	--	--	--	--	--
						--	--	--	--	--	--
						--	--	--	--	--	--
						--	--	--	--	--	--
						--	--	--	--	--	--
						--	--	--	--	--	--
						--	--	--	--	--	--
						--	--	--	--	--	--
						--	--	--	--	--	--
						--	--	--	--	--	--
						--	--	--	--	--	--
						--	--	--	--	--	--
						--	--	--	--	--	--
						--	--	--	--	--	--
						--	--	--	--	--	--
						--	--	--	--	--	--
						--	--	--	--	--	--
						--	--	--	--	--	--
						--	--	--	--	--	--
						--	--	--	--	--	--
						--	--	--	--	--	--
						--	--	--	--	--	--
						--	--	--	--	--	--
						--	--	--	--	--	--
						--	--	--	--	--	--
						--	--	--	--	--	--
						--	--	--	--	--	--
						--	--	--	--	--	--
						--	--	--	--	--	--
						--	--	--	--	--	--
						--	--	--	--	--	--
						--	--	--	--	--	--
						--	--	--	--	--	--
						--	--	--	--	--	--
						--	--	--	--	--	--
						--	--	--	--	--	--
						--	--	--	--	--	--
						--	--	--	--	--	--
						--	--	--	--	--	--
						--	--	--	--	--	--
						--	--	--	--	--	--
						--	--	--	--	--	--
						--	--	--	--	--	--
						--	--	--	--	--	--
						--	--	--	--	--	--
						--	--	--	--	--	--
						--	--	--	--	--	--
						--	--	--	--	--	--
						--	--	--	--	--	--
						--	--	--	--	--	--
						--	--	--	--	--	--
						--	--	--	--	--	--
						--	--	--	--	--	--
						--	--	--	--	--	--
						--	--	--	--	--	--
						--	--	--	--	--	--
						--	--	--	--	--	--
						--	--	--	--	--	--
						--	--	--	--	--	--
						--	--	--	--	--	--
						--	--	--	--	--	--
						--	--	--	--	--	--
						--	--	--	--	--	--
						--	--	--	--	--	--
						--	--	--	--	--	--
						--	--	--	--	--	--
						--	--	--	--	--	--
						--	--	--	--	--	--
						--	--	--	--	--	--
						--	--	--	--	--	--
						--	--	--	--	--	--
						--	--	--	--	--	--
						--	--	--	--	--	--
						--	--	--	--	--	--
						--	--	--	--	--	--
						--	--	--	--	--	--
						--	--	--	--	--	--
						--	--	--	--	--	--
						--	--	--	--	--	--
						--	--	--	--	--	--
						--	--	--	--	--	--
						--	--	--	--	--	--
						--	--	--	--	--	--
						--	--	--	--	--	--
						--	--	--	--	--	--
						--	--	--	--	--	--
						--	--	--	--	--	--
						--	--	--	--	--	--
						--	--	--	--	--	--
						--	--	--	--	--	--
						--	--	--	--	--	--
						--	--	--	--	--	--
						--	--	--	--	--	--
						--	--	--	--	--	--
						--	--	--	--	--	--
						--	--	--	--	--	--
						--	--	--	--	--	--
						--	--	--	--	--	--
						--	--	--	--	--	--
						--	--	--	--	--	--
						--	--	--	--	--	--
						--	--	--	--	--	--
						--	--	--	--	--	--
						--	--	--	--	--	--
						--	--	--	--	--	--
						--	--	--	--	--	--
						--	--	--	--	--	--
						--	--	--	--	--	--
						--	--	--	--	--	--
						--	--	--	--	--	--
						--	--	--	--	--	--
						--	--	--	--	--	--
						--	--	--	--	--	--
						--	--	--	--	--	--
						--	--	--	--	--	--
						--	--	--	--	--	--
						--	--	--	--	--	--
						--	--	--	--	--	--
						--	--	--	--	--	--
						--	--	--	--	--	--
						--	--	--	--	--	--
						--	--	--	--	--	--
						--	--	--	--	--	--
						--	--	--	--	--	--
						--	--	--	--	--	--
						--	--	--	--	--	--
						--	--	--	--	--	--
						--	--	--	--	--	--
						--	--	--	--	--	--
						--	--	--	--	--	--
						--	--	--	--	--	--
						--	--	--	--	--	--
						--	--	--	--	--	--
						--	--	--	--	--	--
						--	--	--	--	--	--
						--	--	--	--	--	--
						--	--	--	--	--	--
						--	--	--	--	--	--
						--	--	--	--	--	--
						--	--	--	--	--	--
						--	--	--	--	--	--
						--	--	--	--	--	--
						--	--	--	--	--	--
						--	--	--	--	--	--
						--	--	--	--	--	--
						--	--	--	--	--	--
						--	--	--	--	--	--
						--	--	--	--	--	--
						--	--	--	--	--	--
						--	--	--	--	--	--
						--	--	--	--	--	--
						--	--	--	--	--	--
						--	--	--	--	--	--
						--	--	--	--	--	--
						--	--	--	--	--	--
						--	--	--	--	--	--
						--	--	--	--	--	--
						--	--	--	--	--	--
						--	--	--	--	--	--
						--	--	--	--	--	--
						--	--	--	--	--	--
						--	--	--	--	--	--
						--	--	--	--	--	--
						--	--	--	--	--	--
						--	--	--	--	--	--
						--	--	--	--	--	--
						--	--	--	--	--	--
						--	--	--	--	--	--
						--	--	--	--	--	--
						--	--	--	--	--	--
						--	--	--	--	--	--
						--	--	--	--	--	--
						--	--	--	--	--	--
						--	--	--	--	--	--
						--	--	--	--	--	--
						--	--	--	--	--	--
						--	--	--	--	--	--
						--	--	--	--	--	--
						--	--	--	--	--	--
						--	--	--	--	--	--
						--	--	--	--	--	--
						--	--	--	--	--	--
						--	--	--	--	--	--
						--	--	--	--	--	--
						--	--	--	--	--	--
						--	--	--	--	--	--
						--	--	--	--	--	--
						--	--	--	--	--	--
						--	--	--	--	--	--
						--	--	--	--	--	--
						--	--	--	--	--	--
						--	--	--	--	--	--
						--	--	--	--	--	--
						--	--	--	--	--	--
						--	--	--	--	--	--
						--	--	--	--	--	--
						--	--	--	--	--	--
						--	--	--	--	--	--
						--	--	--	--	--	--
						--	--	--	--	--	--
						--	--	--	--	--	--
						--	--	--	--	--	--
						--	--	--	--	--	--
						--	--	--	--	--	--
						--	--	--	--	--	--
						--	--	--	--	--	--
						--	--	--	--	--	--
						--	--	--	--	--	--
						--	--	--	--	--	--
						--	--	--	--	--	--
						--	--	--	--	--	--
						--	--	--	--	--	--
						--	--	--	--	--	--
						--	--	--	--	--	--
						--	--	--	--	--	--
						--	--	--	--	--	--
						--	--	--	--	--	--
						--	--	--	--	--	--
						--	--	--	--	--	--
						--	--	--	--	--	--
						--	--	--	--	--	--
						--	--	--	--	--	--
						--	--	--	--	--	--
						--	--	--	--	--	--
						--	--	--	--	--	--
						--	--	--	--	--	--
						--	--	--	--	--	--
						--	--	--	--	--	--
						--	--	--	--	--	--
						--	--	--	--	--	--
						--	--	--	--	--	--
						--	--	--	--	--	--
						--	--	--	--	--	--
						--	--	--	--	--	--
						--	--	--	--	--	--
						--	--	--	--	--	--
						--	--	--	--	--	--
						--	--	--	--	--	--
						--	--	--	--	--	--
						--	--	--	--	--	--
[truncated: 128 more rows]

## Sheet: Figure 3B-3C
	Flow rate
	CH₄	CO₂	H₂	CO	200	200			H₂/CO	Syngas
0
3	98.0593	100	1.51015	0.217684	388.356	392.237	17.3373	17.5106	0.990104	46.8356
6	97.4135	100	1.46193	0.393246	384.481	389.654	17.1643	17.3953	0.986724	46.4481
9	98.7969	100	0.836058	0.257214	392.781	395.188	17.5349	17.6423	0.993911	47.2781
12	97.3214	100	0.615896	0.321915	383.929	389.286	17.1397	17.3788	0.986239	46.3929
15	98.9151	100	1.48568	0.246388	393.49	395.66	17.5665	17.6634	0.994516	47.349
18	97.9591	100	2.69506	1.60026	387.755	391.836	17.3105	17.4927	0.989583	46.7755
21	97.2838	100	11.945	11.6587	383.703	389.135	17.1296	17.3721	0.98604	46.3703
24	97.3821	100	12.484	11.9157	384.293	389.528	17.1559	17.3897	0.986559	46.4293
27	97.5691	100	12.3652	11.6741	385.414	390.276	17.206	17.423	0.987543	46.5414
30	97.4349	100	12.147	11.6158	384.609	389.74	17.1701	17.3991	0.986837	46.4609
33	97.7056	100	12.3358	11.6231	386.233	390.822	17.2426	17.4474	0.988258	46.6233
36	97.7491	100	12.4025	11.6248	386.495	390.996	17.2542	17.4552	0.988486	46.6495
39	97.4984	100	12.3929	11.6808	384.991	389.994	17.1871	17.4104	0.987171	46.4991
42	97.994	100	12.4294	11.6908	387.964	391.976	17.3198	17.4989	0.989765	46.7964
45	97.6755	100	12.3981	11.6814	386.053	390.702	17.2345	17.4421	0.988101	46.6053
48	97.3241	100	12.4291	11.8884	383.944	389.296	17.1404	17.3793	0.986252	46.3944
51	97.6776	100	12.4271	11.7276	386.066	390.71	17.2351	17.4424	0.988112	46.6066
54	97.5024	100	12.4283	11.8318	385.015	390.01	17.1882	17.4112	0.987192	46.5015
57	97.5322	100	12.4251	11.8215	385.193	390.129	17.1961	17.4165	0.987349	46.5193
60	97.4152	100	12.4364	11.7467	384.491	389.661	17.1648	17.3956	0.986733	46.4491
63	97.516	100	12.4238	11.8208	385.096	390.064	17.1918	17.4136	0.987264	46.5096
66	98.0148	100	12.4416	11.6399	388.089	392.059	17.3254	17.5026	0.989873	46.8089
69	97.9847	100	12.4803	11.6568	387.908	391.939	17.3173	17.4973	0.989716	46.7908
72	97.4639	100	12.4651	11.7872	384.783	389.856	17.1778	17.4043	0.986989	46.4783
75	98.162	100	12.4432	11.6163	388.972	392.648	17.3648	17.5289	0.990638	46.8972
78	97.5053	100	12.4778	11.8305	385.032	390.021	17.1889	17.4117	0.987207	46.5032
81	97.6049	100	12.4814	11.7672	385.629	390.42	17.2156	17.4294	0.987731	46.5629
84	98.113	100	12.4558	11.6213	388.678	392.452	17.3517	17.5202	0.990384	46.8678
87	97.5683	100	12.4532	11.8069	385.41	390.273	17.2058	17.4229	0.987539	46.541
90
93
96	97.359	100	12.6	11.9731	384.154	389.436	17.1497	17.3855	0.986437	46.4154
99	97.3832	100	12.5132	11.9012	384.299	389.533	17.1562	17.3899	0.986564	46.4299
102	97.38	100	12.5277	11.9839	384.28	389.52	17.1554	17.3893	0.986548	46.428
105	98.2905	100	12.4997	12.0326	389.743	393.162	17.3992	17.5519	0.991304	46.9743
108	97.9052	100	12.5503	12.1677	387.431	391.621	17.296	17.4831	0.989302	46.7431
111	98.1076	100	12.8866	12.2106	388.646	392.43	17.3503	17.5192	0.990356	46.8646
114	97.9929	100	12.6333	12.0425	387.957	391.971	17.3195	17.4987	0.989759	46.7957
117	97.925	100	12.5872	12.0402	387.55	391.7	17.3013	17.4866	0.989405	46.755
120	97.8312	100	12.6121	12.097	386.987	391.325	17.2762	17.4699	0.988916	46.6987
123	98.1394	100	12.3317	11.6929	388.837	392.558	17.3588	17.5249	0.990521	46.8837
126	98.5521	100	12.5288	11.7871	391.313	394.209	17.4693	17.5986	0.992654	47.1313
129	98.7044	100	12.5828	11.8119	392.227	394.818	17.5101	17.6258	0.993437	47.2227
132	98.514	100	12.6276	11.916	391.084	394.056	17.4591	17.5918	0.992458	47.1084
135	98.202	100	12.6199	11.8383	389.212	392.808	17.3755	17.5361	0.990846	46.9212
138	98.7246	100	12.6329	11.8461	392.348	394.898	17.5155	17.6294	0.993541	47.2348
141	98.5906	100	12.6041	11.858	391.544	394.363	17.4796	17.6055	0.992852	47.1544
144	97.9579	100	12.6351	12.0441	387.747	391.832	17.3102	17.4925	0.989577	46.7747
147	98.6869	100	12.6367	11.8933	392.121	394.748	17.5054	17.6227	0.993347	47.2121
150	98.0776	100	12.6408	11.9021	388.466	392.31	17.3422	17.5139	0.9902	46.8466
153	97.8963	100	12.6469	11.9973	387.378	391.585	17.2937	17.4815	0.989256	46.7378
156	98.4434	100	12.3932	11.5847	390.66	393.774	17.4402	17.5792	0.992094	47.066
159	98.3741	100	12.5838	11.9696	390.245	393.497	17.4216	17.5668	0.991736	47.0245
162	98.7728	100	12.5906	11.766	392.637	395.091	17.5284	17.638	0.993788	47.2637
165	98.1135	100	12.5961	11.8971	388.681	392.454	17.3518	17.5203	0.990386	46.8681
168	98.0403	100	12.8979	12.1343	388.242	392.161	17.3322	17.5072	0.990006	46.8242
171	98.7651	100	12.6817	11.862	392.59	395.06	17.5264	17.6366	0.993748	47.259
174	98.7093	100	12.8775	11.9957	392.256	394.837	17.5114	17.6267	0.993462	47.2256
177	98.623	100	12.4377	11.63	391.738	394.492	17.4883	17.6112	0.993019	47.1738
186	98.5368	100	12.6329	11.7654	391.221	394.147	17.4652	17.5958	0.992575	47.1221
189	98.2715	100	12.3798	11.7515	389.629	393.086	17.3941	17.5485	0.991205	46.9629
192	98.531	100	12.5943	11.7822	391.186	394.124	17.4637	17.5948	0.992545	47.1186
195	97.8934	100	12.8856	12.1787	387.361	391.574	17.2929	17.481	0.989241	46.7361
198	97.9279	100	12.6721	12.0558	387.568	391.712	17.3021	17.4871	0.98942	46.7568
201	98.1381	100	12.6105	11.8428	388.828	392.552	17.3584	17.5247	0.990514	46.8828
204	98.1997	100	12.6356	11.7598	389.198	392.799	17.3749	17.5357	0.990833	46.9198
207	98.4547	100	12.6418	11.7915	390.728	393.819	17.4432	17.5812	0.992152	47.0728
210	97.8811	100	12.8873	12.2483	387.287	391.525	17.2896	17.4788	0.989176	46.7287
213	98.4448	100	12.6531	11.8218	390.669	393.779	17.4406	17.5794	0.992101	47.0669
216	98.0421	100	12.6265	11.9212	388.253	392.168	17.3327	17.5075	0.990015	46.8253
219	98.7757	100	12.6631	12.0167	392.654	395.103	17.5292	17.6385	0.993803	47.2654
222	98.6589	100	12.683	12.3071	391.953	394.636	17.4979	17.6177	0.993203	47.1953
225	98.4581	100	12.6683	12.3203	390.749	393.833	17.4441	17.5818	0.99217	47.0749
228	98.4977	100	12.6784	12.1727	390.986	393.991	17.4547	17.5889	0.992374	47.0986
231	99.0826	100	12.6819	11.9544	394.496	396.331	17.6114	17.6933	0.995371	47.4496
234	98.9416	100	12.6963	12.1342	393.65	395.767	17.5737	17.6681	0.994652	47.365
237	98.7001	100	12.7249	12.0841	392.201	394.8	17.509	17.625	0.993415	47.2201
240	99.3252	100	12.4529	11.7752	395.951	397.301	17.6764	17.7366	0.996603	47.5951
243	99.1547	100	12.6578	11.8752	394.928	396.619	17.6307	17.7062	0.995737	47.4928
246	99.2086	100	12.689	11.8376	395.252	396.835	17.6452	17.7158	0.996012	47.5252
249	99.2807	100	12.7342	11.8438	395.684	397.123	17.6645	17.7287	0.996378	47.5684
252	98.6996	100	12.7076	11.9932	392.198	394.799	17.5088	17.6249	0.993413	47.2198
255	98.8522	100	12.7184	11.8929	393.113	395.409	17.5497	17.6522	0.994195	47.3113
258	99.6314	100	12.7149	11.8117	397.788	398.526	17.7584	17.7913	0.99815	47.7788
261	98.7399	100	12.7308	11.9403	392.439	394.959	17.5196	17.6321	0.993619	47.2439
264	99.1504	100	12.7466	12.0328	394.902	396.602	17.6296	17.7054	0.995716	47.4902
267	99.0959	100	12.738	11.8966	394.576	396.384	17.615	17.6957	0.995438	47.4576
270	99.084	100	12.7429	11.983	394.504	396.336	17.6118	17.6936	0.995378	47.4504
279	98.7798	100	12.7609	11.9716	196.339	197.56	8.76516	8.81963	0.993824	23.6339
282	99.3763	100	12.7254	11.8067	198.129	198.753	8.84505	8.87289	0.996862	23.8129
285	99.1965	100	12.738	11.8721	197.589	198.393	8.82096	8.85683	0.99595	23.7589
288	98.6434	100	12.745	11.9534	195.93	197.287	8.74688	8.80745	0.993124	23.593
291	98.3312	100	12.7221	12.0237	194.994	196.662	8.70507	8.77957	0.991514	23.4994
294	98.7547	100	12.7189	11.9707	196.264	197.509	8.76179	8.81738	0.993695	23.6264
297	99.2603	100	13.0215	12.0407	197.781	198.521	8.82951	8.86253	0.996274	23.7781
300	98.9043	100	12.5786	11.7794	196.713	197.809	8.78183	8.83074	0.994461	23.6713
303	99.0133	100	12.665	11.8444	197.04	198.027	8.79643	8.84048	0.995017	23.704
306	99.047	100	12.5546	11.7449	197.141	198.094	8.80094	8.84348	0.995189	23.7141
309	98.6189	100	12.5547	11.7594	195.857	197.238	8.7436	8.80526	0.992998	23.5857
312	99.2896	100	12.5625	11.7182	197.869	198.579	8.83343	8.86514	0.996422	23.7869
315	98.4918	100	12.5541	11.885	195.475	196.984	8.72658	8.79391	0.992343	23.5475
318	98.9642	100	12.603	11.8704	196.893	197.928	8.78985	8.83609	0.994767	23.6893
321	99.3371	100	12.3766	11.5198	198.011	198.674	8.83978	8.86938	0.996663	23.8011
324	99.1517	100	12.8496	11.8752	197.455	198.303	8.81496	8.85283	0.995722	23.7455
327	99.0703	100	12.6265	11.7811	197.211	198.141	8.80406	8.84556	0.995308	23.7211
330	98.4572	100	12.5936	11.7321	195.372	196.914	8.72195	8.79082	0.992165	23.5372
333	99.2751	100	12.5444	11.6033	197.825	198.55	8.83149	8.86385	0.996349	23.7825
336	99.6997	100	12.5798	11.485	199.099	199.399	8.88835	8.90176	0.998494	23.9099
339	98.5458	100	12.5756	11.6571	195.637	197.092	8.73381	8.79873	0.992622	23.5637
342	98.6783	100	12.5987	11.5564	196.035	197.357	8.75156	8.81056	0.993303	23.6035
345	98.799	100	12.5943	11.6137	196.397	197.598	8.76772	8.82134	0.993922	23.6397
348	99.0759	100	12.598	11.4263	197.228	198.152	8.80481	8.84606	0.995336	23.7228
351	98.5376	100	12.5805	11.6274	195.613	197.075	8.73272	8.798	0.99258	23.5613
354	98.9074	100	12.5363	11.5365	196.722	197.815	8.78224	8.83102	0.994477	23.6722
357	98.8548	100	12.5889	11.4333	196.564	197.71	8.7752	8.82632	0.994208	23.6564
360	99.033	100	12.6073	11.5513	197.099	198.066	8.79907	8.84223	0.995118	23.7099
363	99.0584	100	12.5973	11.5154	197.175	198.117	8.80247	8.8445	0.995247	23.7175
366	99.0626	100	12.5635	11.4679	197.188	198.125	8.80303	8.84488	0.995269	23.7188
369	98.9709	100	12.5703	11.6297	196.913	197.942	8.79075	8.83669	0.994801	23.6913
402	88.3385	100	11.0668	11.6157	530.031	600	23.6621	26.7857	0.883385	67.8019
378	88.7864	100	11.2488	11.6423	499.078	532.718	22.2803	23.7821	0.936851	61.9078
381	89.5214	100	11.3477	11.6567	505.692	537.128	22.5755	23.9789	0.941474	62.5692
384	90.3141	100	11.4256	11.5931	512.827	541.885	22.8941	24.1913	0.946377	63.2827
387	90.809	100	11.2897	11.2918	517.281	544.854	23.0929	24.3238	0.949394	63.7281
390	90.9995	100	11.488	11.5568	518.996	545.997	23.1695	24.3749	0.950547	63.8996
393	91.1047	100	11.586	11.549	519.942	546.628	23.2117	24.403	0.951181	63.9942
396	91.3272	100	11.595	11.5931	521.945	547.963	23.3011	24.4626	0.952518	64.1945
399	91.5423	100	11.6053	11.5779	523.881	549.254	23.3875	24.5203	0.953804	64.3881
402	91.3189	100	11.6493	11.6695	521.87	547.913	23.2978	24.4604	0.952468	64.187
405	92.2606	100	11.4331	11.2458	530.345	553.563	23.6761	24.7127	0.958057	65.0345
408	92.2894	100	11.607	11.4112	530.604	553.736	23.6877	24.7204	0.958226	65.0604
411	91.8649	100	11.669	11.6837	526.784	551.189	23.5171	24.6067	0.955722	64.6784
414	92.2068	100	11.6966	11.4361	529.862	553.241	23.6545	24.6983	0.957741	64.9862
417	92.452	100	11.6635	11.5027	532.068	554.712	23.753	24.7639	0.959179	65.2068
420	92.0276	100	11.7013	11.5933	528.248	552.165	23.5825	24.6502	0.956684	64.8248
423	92.4124	100	11.523	11.3269	531.712	554.475	23.7371	24.7533	0.958947	65.1712
426	92.3842	100	11.6768	11.455	531.458	554.305	23.7258	24.7458	0.958782	65.1458
429	92.2151	100	11.6935	11.593	529.936	553.29	23.6578	24.7005	0.957789	64.9936
432	92.1075	100	11.7244	11.6059	528.967	552.645	23.6146	24.6716	0.957156	64.8967
435	91.7866	100	11.6333	11.5542	526.08	550.72	23.4857	24.5857	0.955258	64.608
438	91.5541	100	11.5977	11.5734	523.987	549.324	23.3923	24.5234	0.953875	64.3987
441	91.5063	100	11.6161	11.549	523.557	549.038	23.3731	24.5106	0.95359	64.3557
444	91.4992	100	11.5963	11.5517	523.493	548.995	23.3702	24.5087	0.953547	64.3493
447	91.9127	100	11.6245	11.4357	527.215	551.476	23.5364	24.6195	0.956006	64.7215
456	89.9876	100	11.4896	11.3813	679.851	719.9	30.3505	32.1384	0.944368	83.9851
459	89.8866	100	11.4993	11.3701	678.639	719.093	30.2964	32.1024	0.943743	83.8639
462	89.9441	100	11.4716	11.2867	679.33	719.553	30.3272	32.1229	0.944099	83.933
465	90.1745	100	11.4644	11.3073	682.094	721.396	30.4506	32.2052	0.94552	84.2094
468	89.9016	100	11.4776	11.3928	678.819	719.213	30.3044	32.1077	0.943836	83.8819
471	89.9876	100	11.4896	11.3813	679.851	719.9	30.3505	32.1384	0.944368	83.9851
474	89.8866	100	11.4993	11.3701	678.639	719.093	30.2964	32.1024	0.943743	83.8639
477	90.4173	100	11.4744	11.2004	685.007	723.338	30.5807	32.2919	0.947008	84.5007
480	89.77	100	11.7396	11.6972	677.24	718.16	30.2339	32.0607	0.943021	83.724
483	90.2393	100	11.3371	11.2149	682.871	721.914	30.4853	32.2283	0.945917	84.2871
486	90.3014	100	11.4391	11.3655	683.617	722.411	30.5186	32.2505	0.946299	84.3617
489	90.619	100	11.4437	11.1609	687.428	724.952	30.6888	32.3639	0.94824	84.7428
492	90.3691	100	11.4224	11.1921	684.429	722.952	30.5548	32.2747	0.946713	84.4429
495	90.4734	100	11.3774	11.1251	685.68	723.787	30.6107	32.3119	0.947351	84.568
498	89.8892	100	11.3959	11.2971	678.67	719.113	30.2978	32.1033	0.94376	83.867
501	90.2135	100	11.3722	11.1572	682.562	721.708	30.4715	32.2191	0.945759	84.2562
504	90.4848	100	11.411	11.1297	685.817	723.878	30.6168	32.316	0.947421	84.5817
507	90.1401	100	11.3944	11.311	681.681	721.121	30.4322	32.1929	0.945308	84.1681
510	90.5826	100	11.3761	11.0789	686.992	724.661	30.6693	32.3509	0.948018	84.6992
513	90.803	100	11.0252	10.8143	689.636	726.424	30.7873	32.4297	0.949358	84.9636
516	89.2162	100	9.00349	10.9069	670.594	713.729	29.9372	31.8629	0.939563	83.0594
519	90.3691	100	11.4224	11.1921	684.429	722.952	30.5548	32.2747	0.946713	84.4429
522	90.4734	100	11.3774	11.1251	685.68	723.787	30.6107	32.3119	0.947351	84.568
525	89.8892	100	11.3959	11.2971	678.67	719.113	30.2978	32.1033	0.94376	83.867
528	90.2135	100	11.3722	11.1572	682.562	721.708	30.4715	32.2191	0.945759	84.2562
531	90.4848	100	11.411	11.1297	685.817	723.878	30.6168	32.316	0.947421	84.5817
534	90.1401	100	11.3944	11.311	681.681	721.121	30.4322	32.1929	0.945308	84.1681
537	90.5826	100	11.3761	11.0789	686.992	724.661	30.6693	32.3509	0.948018	84.6992
540	90.803	100	11.0252	10.8143	689.636	726.424	30.7873	32.4297	0.949358	84.9636
543	89.2162	100	9.00349	10.9069	670.594	713.729	29.9372	31.8629	0.939563	83.0594

## Sheet: Figure 3D
CH4 Conversion(%)	CO2 Conversion (%)	Syngas production capacity (L/h)	Temperature(C)	H2/CO ratio							CH4 Conversion(%)	CO2 Conversion (%)	Syngas production capacity (L/h)	Temperature(C)	H2/CO ratio
99	100	46	750	1
90	100	81	800	0.9
98	100	1.4	800	1					Science
75	80	4.35	800	0.87
55	65	0.72	800	0.9	https://doi.org/10.1016/j.ijhydene.2019.02.055				Induction-NiCo
95	98	1.158	900	1	https://doi.org/10.1016/j.ijhydene.2020.04.233				10% Ni/CeO2-MgO
91	98	2.1	790	0.93					20% NiOMgO solid solution
96	98	0.57	900	0.78	https://doi.org/10.1002/slct.201701883				Ni/Mg0.85Zr0.15O
	1	2	3	4		6
CH4 Conversion(%)	99	90	100	55	95	98
CO2 Conversion (%)	100	100	100	65	98	100
Syngas production capacity (L/h)	46	81	1.4	0.72	1.158	2.88
Temperature(C)	750	800	850	800	900	700
H2/CO ratio	1	0.9	1	0.9	1	1
		0

## Sheet: Figure 4A
Radial position	Axial position	Temperature
cm	cm	oC
0	0	1020.02
0.005	0	1032.74
0.01	0	1045.46
0	0.005	981.046
0.005	0.005	997.18
0.01	0.005	1013.31
0	0.01	942.072
0.005	0.01	961.62
0.01	0.01	981.168
0	0.0152	911.537
0.005	0.0152	930.963
0.01	0.0152	950.388
0	0.02041	881.003
0.005	0.02041	900.306
0.01	0.02041	919.608
0.0152	0	1053.39
0.02041	0	1061.33
0.0152	0.005	1023.44
0.02041	0.005	1033.57
0.0152	0.01	993.491
0.02041	0.01	1005.81
0	0.02582	855.624
0.005	0.02582	874.556
0.01	0.02582	893.488
0	0.03122	830.245
0.005	0.03122	848.807
0.01	0.03122	867.368
0.02582	0	1066.32
0.03122	0	1071.32
0.02582	0.005	1040.12
0.03122	0.005	1046.68
0.02582	0.01	1013.92
0.03122	0.01	1022.04
0	0.03684	808.334
0.005	0.03684	826.451
0.01	0.03684	844.568
0	0.04245	786.423
0.005	0.04245	804.096
0.01	0.04245	821.769
0.03684	0	1074.76
0.04245	0	1078.21
0.03684	0.005	1051.25
0.04245	0.005	1055.82
0.03684	0.01	1027.74
0.04245	0.01	1033.44
0	0.04827	766.931
0.005	0.04827	784.173
0.01	0.04827	801.414
0	0.05408	747.439
0.005	0.05408	764.249
0.01	0.05408	781.059
0.04827	0	1080.75
0.05408	0	1083.29
0.04827	0.005	1059.21
0.05408	0.005	1062.6
0.04827	0.01	1037.68
0.05408	0.01	1041.91
0	0.0601	729.752
0.005	0.0601	746.159
0.01	0.0601	762.566
0	0.06612	712.066
0.005	0.06612	728.069
0.01	0.06612	744.072
0.0601	0	1085.26
0.06612	0	1087.22
0.0601	0.005	1065.23
0.06612	0.005	1067.86
0.0601	0.01	1045.21
0.06612	0.01	1048.5
0	0.07235	695.786
0.005	0.07235	711.414
0.01	0.07235	727.042
0	0.07857	679.506
0.005	0.07857	694.759
0.01	0.07857	710.012
0.07235	0	1088.8
0.07857	0	1090.38
0.07235	0.005	1069.98
0.07857	0.005	1072.09
0.07235	0.01	1051.15
0.07857	0.01	1053.8
0	0.085	664.352
0.005	0.085	679.257
0.01	0.085	694.162
0	0.09143	649.198
0.005	0.09143	663.755
0.01	0.09143	678.312
0.085	0	1091.69
0.09143	0	1093
0.085	0.005	1073.84
0.09143	0.005	1075.59
0.085	0.01	1055.99
0.09143	0.01	1058.19
0	0.09806	634.962
0.005	0.09806	649.195
0.01	0.09806	663.429
0	0.10469	620.725
0.005	0.10469	634.636
0.01	0.10469	648.546
0.09806	0	1094.11
0.10469	0	1095.22
0.09806	0.005	1077.08
0.10469	0.005	1078.56
0.09806	0.01	1060.05
0.10469	0.01	1061.9
0	0.11153	607.248
0.005	0.11153	620.857
0.01	0.11153	634.466
0	0.11837	593.771
0.005	0.11837	607.078
0.01	0.11837	620.386
0.11153	0	1096.18
0.11837	0	1097.15
0.11153	0.005	1079.85
0.11837	0.005	1081.13
0.11153	0.01	1063.51
0.11837	0.01	1065.12
0	0.12541	580.929
0.005	0.12541	593.955
0.01	0.12541	606.981
0	0.13245	568.088
0.005	0.13245	580.832
0.01	0.13245	593.576
0.12541	0	1097.99
0.13245	0	1098.84
0.12541	0.005	1082.26
0.13245	0.005	1083.39
0.12541	0.01	1066.53
0.13245	0.01	1067.94
0	0.13969	555.783
0.005	0.13969	568.263
0.01	0.13969	580.744
0	0.14694	543.479
0.005	0.14694	555.695
0.01	0.14694	567.911
0.13969	0	1099.6
0.14694	0	1100.36
0.13969	0.005	1084.4
0.14694	0.005	1085.41
0.13969	0.01	1069.2
0.14694	0.01	1070.46
0	0.15439	531.633
0.005	0.15439	543.6
0.01	0.15439	555.568
0	0.16184	519.786
0.005	0.16184	531.506
0.01	0.16184	543.225
0.15439	0	1101.05
0.16184	0	1101.73
0.15439	0.005	1086.32
0.16184	0.005	1087.23
0.15439	0.01	1071.59
0.16184	0.01	1072.73
0	0.16949	508.334
0.005	0.16949	519.819
0.01	0.16949	531.304
0	0.17714	496.882
0.005	0.17714	508.132
0.01	0.17714	519.382
0.16949	0	1102.36
0.17714	0	1102.99
0.16949	0.005	1088.06
0.17714	0.005	1088.89
0.16949	0.01	1073.76
0.17714	0.01	1074.79
0	0.185	485.771
0.005	0.185	496.799
0.01	0.185	507.826
0	0.19286	474.66
0.005	0.19286	485.465
0.01	0.19286	496.271
0.185	0	1103.57
0.19286	0	1104.14
0.185	0.005	1089.66
0.19286	0.005	1090.42
0.185	0.01	1075.75
0.19286	0.01	1076.7
0	0.20092	463.847
0.005	0.20092	474.441
0.01	0.20092	485.035
0	0.20898	453.034
0.005	0.20898	463.417
0.01	0.20898	473.8
0.20092	0	1104.68
0.20898	0	1105.22
0.20092	0.005	1091.13
0.20898	0.005	1091.84
0.20092	0.01	1077.58
0.20898	0.01	1078.46
0	0.21724	442.485
0.005	0.21724	452.666
0.01	0.21724	462.848
0	0.22551	431.935
0.005	0.22551	441.915
0.01	0.22551	451.895
0.21724	0	1105.72
0.22551	0	1106.22
0.21724	0.005	1092.5
0.22551	0.005	1093.16
0.21724	0.01	1079.28
0.22551	0.01	1080.1
0	0.23398	421.621
0.005	0.23398	431.408
0.01	0.23398	441.195
0	0.24245	411.307
0.005	0.24245	420.901
0.01	0.24245	430.495
0.23398	0	1106.7
0.24245	0	1107.17
0.23398	0.005	1093.78
0.24245	0.005	1094.4
0.23398	0.01	1080.87
0.24245	0.01	1081.64
0	0.25112	401.205
0.005	0.25112	410.614
0.01	0.25112	420.023
0	0.2598	391.104
0.005	0.2598	400.328
0.01	0.2598	409.552
0.25112	0	1107.62
0.2598	0	1108.06
0.25112	0.005	1094.99
0.2598	0.005	1095.57
0.25112	0.01	1082.36
0.2598	0.01	1083.09
0	0.26867	381.2
0.005	0.26867	390.245
0.01	0.26867	399.291
0	0.27755	371.295
0.005	0.27755	380.162
0.01	0.27755	389.029
0.26867	0	1108.48
0.27755	0	1108.91
0.26867	0.005	1096.13
0.27755	0.005	1096.68
0.26867	0.01	1083.77
0.27755	0.01	1084.46
0	0.28663	361.576
0.005	0.28663	370.271
0.01	0.28663	378.965
0	0.29571	351.857
0.005	0.29571	360.379
0.01	0.29571	368.901
0.28663	0	1109.31
0.29571	0	1109.71
0.28663	0.005	1097.21
0.29571	0.005	1097.74
0.28663	0.01	1085.11
0.29571	0.01	1085.76
0	0.305	342.317
0.005	0.305	350.671
0.01	0.305	359.026
0	0.31429	332.776
0.005	0.31429	340.964
0.01	0.31429	349.151
0.305	0	1110.09
0.31429	0	1110.48
0.305	0.005	1098.24
0.31429	0.005	1098.74
0.305	0.01	1086.38
0.31429	0.01	1087
0	0.32378	323.413
0.005	0.32378	331.437
0.01	0.32378	339.461
0	0.33327	314.05
0.005	0.33327	321.911
0.01	0.33327	329.771
0.32378	0	1110.85
0.33327	0	1111.21
0.32378	0.005	1099.22
0.33327	0.005	1099.7
0.32378	0.01	1087.59
0.33327	0.01	1088.18
0	0.34296	304.867
0.005	0.34296	312.568
0.01	0.34296	320.268
0	0.35265	295.684
0.005	0.35265	303.225
0.01	0.35265	310.765
0.34296	0	1111.56
0.35265	0	1111.92
0.34296	0.005	1100.16
0.35265	0.005	1100.62
0.34296	0.01	1088.75
0.35265	0.01	1089.32
0	0.36255	286.688
0.005	0.36255	294.071
0.01	0.36255	301.454
0	0.37245	277.692
0.005	0.37245	284.918
0.01	0.37245	292.144
0.36255	0	1112.25
0.37245	0	1112.59
0.36255	0.005	1101.06
0.37245	0.005	1101.5
0.36255	0.01	1089.86
0.37245	0.01	1090.4
0	0.38255	268.894
0.005	0.38255	275.964
0.01	0.38255	283.034
0	0.39265	260.096
0.005	0.39265	267.01
0.01	0.39265	273.925
0.38255	0	1112.92
0.39265	0	1113.24
0.38255	0.005	1101.92
0.39265	0.005	1102.34
0.38255	0.01	1090.93
0.39265	0.01	1091.45
0	0.40296	251.511
0.005	0.40296	258.271
0.01	0.40296	265.031
0	0.41327	242.927
0.005	0.41327	249.532
0.01	0.41327	256.138
0.40296	0	1113.56
0.41327	0	1113.87
0.40296	0.005	1102.75
0.41327	0.005	1103.16
0.40296	0.01	1091.95
0.41327	0.01	1092.45
0	0.42378	234.575
0.005	0.42378	241.026
0.01	0.42378	247.477
0	0.43429	226.223
0.005	0.43429	232.519
0.01	0.43429	238.815
0.42378	0	1114.17
0.43429	0	1114.47
0.42378	0.005	1103.55
0.43429	0.005	1103.95
0.42378	0.01	1092.93
0.43429	0.01	1093.42
0	0.445	218.125
0.005	0.445	224.266
0.01	0.445	230.408
0	0.45571	210.027
0.005	0.45571	216.013
0.01	0.45571	222
0.445	0	1114.76
0.45571	0	1115.06
0.445	0.005	1104.32
0.45571	0.005	1104.7
0.445	0.01	1093.88
0.45571	0.01	1094.35
0	0.46663	202.207
0.005	0.46663	208.038
0.01	0.46663	213.869
0	0.47755	194.387
0.005	0.47755	200.063
0.01	0.47755	205.738
0.46663	0	1115.34
0.47755	0	1115.62
0.46663	0.005	1105.07
0.47755	0.005	1105.43
0.46663	0.01	1094.8
0.47755	0.01	1095.25
0	0.48867	186.871
0.005	0.48867	192.39
0.01	0.48867	197.909
0	0.4998	179.356
0.005	0.4998	184.718
0.01	0.4998	190.08
0.48867	0	1115.89
0.4998	0	1116.16
0.48867	0.005	1105.79
0.4998	0.005	1106.14
0.48867	0.01	1095.69
0.4998	0.01	1096.12
0	0.51112	172.171
0.005	0.51112	177.374
0.01	0.51112	182.578
0	0.52245	164.985
0.005	0.52245	170.031
0.01	0.52245	175.077
0.51112	0	1116.43
0.52245	0	1116.69
0.51112	0.005	1106.48
0.52245	0.005	1106.83
0.51112	0.01	1096.54
0.52245	0.01	1096.96
0	0.53398	158.157
0.005	0.53398	163.043
0.01	0.53398	167.929
0	0.54551	151.328
0.005	0.54551	156.055
0.01	0.54551	160.781
0.53398	0	1116.95
0.54551	0	1117.2
0.53398	0.005	1107.16
0.54551	0.005	1107.49
0.53398	0.01	1097.37
0.54551	0.01	1097.77
0	0.55724	144.88
0.005	0.55724	149.446
0.01	0.55724	154.013
0	0.56898	138.431
0.005	0.56898	142.838
0.01	0.56898	147.244
0.55724	0	1117.45
0.56898	0	1117.69
0.55724	0.005	1107.81
0.56898	0.005	1108.13
0.55724	0.01	1098.17
0.56898	0.01	1098.56
0	0.58092	132.385
0.005	0.58092	136.631
0.01	0.58092	140.877
0	0.59286	126.339
0.005	0.59286	130.424
0.01	0.59286	134.51
0.58092	0	1117.93
0.59286	0	1118.17
0.58092	0.005	1108.44
0.59286	0.005	1108.75
0.58092	0.01	1098.94
0.59286	0.01	1099.32
0	0.605	120.712
0.005	0.605	124.638
0.01	0.605	128.564
0	0.61714	115.085
0.005	0.61714	118.851
0.01	0.61714	122.618
0.605	0	1118.4
0.61714	0	1118.64
0.605	0.005	1109.05
0.61714	0.005	1109.35
0.605	0.01	1099.69
0.61714	0.01	1100.06
0	0.62949	109.89
0.005	0.62949	113.499
0.01	0.62949	117.108
0	0.64184	104.695
0.005	0.64184	108.147
0.01	0.64184	111.599
0.62949	0	1118.86
0.64184	0	1119.09
0.62949	0.005	1109.64
0.64184	0.005	1109.93
0.62949	0.01	1100.42
0.64184	0.01	1100.77
0	0.65439	99.939
0.005	0.65439	103.237
0.01	0.65439	106.536
0	0.66694	95.1833
0.005	0.66694	98.3279
0.01	0.66694	101.473
0.65439	0	1119.3
0.66694	0	1119.52
0.65439	0.005	1110.21
0.66694	0.005	1110.49
0.65439	0.01	1101.12
0.66694	0.01	1101.47
0	0.67969	90.8687
0.005	0.67969	93.865
0.01	0.67969	96.8612
0	0.69245	86.5542
0.005	0.69245	89.402
0.01	0.69245	92.2499
0.67969	0	1119.73
0.69245	0	1119.95
0.67969	0.005	1110.77
0.69245	0.005	1111.04
0.67969	0.01	1101.8
0.69245	0.01	1102.14
0	0.70541	82.6774
0.005	0.70541	85.3839
0.01	0.70541	88.0903
0	0.71837	78.8007
0.005	0.71837	81.3657
0.01	0.71837	83.9307
0.70541	0	1120.15
0.71837	0	1120.36
0.70541	0.005	1111.31
0.71837	0.005	1111.57
0.70541	0.01	1102.47
0.71837	0.01	1102.79
0	0.73153	75.3538
0.005	0.73153	77.7859
0.01	0.73153	80.2181
0	0.74469	71.9069
0.005	0.74469	74.2062
0.01	0.74469	76.5055
0.73153	0	1120.56
0.74469	0	1120.75
0.73153	0.005	1111.83
0.74469	0.005	1112.09
0.73153	0.01	1103.11
0.74469	0.01	1103.42
0	0.75806	68.8778
0.005	0.75806	71.0544
0.01	0.75806	73.2309
0	0.77143	65.8488
0.005	0.77143	67.9026
0.01	0.77143	69.9564
0.75806	0	1120.95
0.77143	0	1121.14
0.75806	0.005	1112.34
0.77143	0.005	1112.59
0.75806	0.01	1103.73
0.77143	0.01	1104.04
0	0.785	63.2231
0.005	0.785	65.1655
0.01	0.785	67.108
0	0.79857	60.5973
0.005	0.79857	62.4285
0.01	0.79857	64.2596
0.785	0	1121.33
0.79857	0	1121.52
0.785	0.005	1112.83
0.79857	0.005	1113.07
0.785	0.01	1104.34
0.79857	0.01	1104.63
0	0.81235	58.3587
0.005	0.81235	60.0911
0.01	0.81235	61.8235
0	0.82612	56.1201
0.005	0.82612	57.7537
0.01	0.82612	59.3874
0.81235	0	1121.7
0.82612	0	1121.88
0.81235	0.005	1113.31
0.82612	0.005	1113.55
0.81235	0.01	1104.92
0.82612	0.01	1105.21
0	0.8401	54.2522
0.005	0.8401	55.8006
0.01	0.8401	57.349
0	0.85408	52.3843
0.005	0.85408	53.8475
0.01	0.85408	55.3107
0.8401	0	1122.06
0.85408	0	1122.24
0.8401	0.005	1113.78
0.85408	0.005	1114
0.8401	0.01	1105.49
0.85408	0.01	1105.77
0	0.86827	50.872
0.005	0.86827	52.2642
0.01	0.86827	53.6564
0	0.88245	49.3596
0.005	0.88245	50.6809
0.01	0.88245	52.0022
0.86827	0	1122.41
0.88245	0	1122.58
0.86827	0.005	1114.23
0.88245	0.005	1114.45
0.86827	0.01	1106.04
0.88245	0.01	1106.32
0	0.89684	48.1912
0.005	0.89684	49.4562
0.01	0.89684	50.7213
0	0.91122	47.0228
0.005	0.91122	48.2315
0.01	0.91122	49.4403
0.89684	0	1122.75
0.91122	0	1122.91
0.89684	0.005	1114.66
0.91122	0.005	1114.88
0.89684	0.01	1106.58
0.91122	0.01	1106.85
0	0.92582	46.189
0.005	0.92582	47.357
0.01	0.92582	48.5249
0	0.94041	45.3553
0.005	0.94041	46.4824
0.01	0.94041	47.6096
0.92582	0	1123.08
0.94041	0	1123.24
0.92582	0.005	1115.09
0.94041	0.005	1115.3
0.92582	0.01	1107.1
0.94041	0.01	1107.36
0	0.9552	44.8525
0.005	0.9552	45.9548
0.01	0.9552	47.057
0	0.97	44.3498
0.005	0.97	45.4271
0.01	0.97	46.5044
0.9552	0	1123.4
0.97	0	1123.55
0.9552	0.005	1115.5
0.97	0.005	1115.71
0.9552	0.01	1107.61
0.97	0.01	1107.86
0	0.985	44.1804
0.005	0.985	45.2493
0.01	0.985	46.3182
0	1	44.0111
0.005	1	45.0715
0.01	1	46.132
0.985	0	1123.71
1	0	1123.86
0.985	0.005	1115.9
1	0.005	1116.1
0.985	0.01	1108.1
1	0.01	1108.34
0	1.015	44.1804
0.005	1.015	45.2493
0.01	1.015	46.3182
0	1.03	44.3498
0.005	1.03	45.4271
0.01	1.03	46.5044
1.015	0	1124.01
1.03	0	1124.15
1.015	0.005	1116.29
1.03	0.005	1116.48
1.015	0.01	1108.57
1.03	0.01	1108.81
0	1.0448	44.8525
0.005	1.0448	45.9548
0.01	1.0448	47.057
0	1.05959	45.3553
0.005	1.05959	46.4824
0.01	1.05959	47.6096
1.0448	0	1124.29
1.05959	0	1124.43
1.0448	0.005	1116.66
1.05959	0.005	1116.84
1.0448	0.01	1109.03
1.05959	0.01	1109.24
0	1.07418	46.189
0.005	1.07418	47.357
0.01	1.07418	48.5249
0	1.08878	47.0228
0.005	1.08878	48.2315
0.01	1.08878	49.4403
1.07418	0	1124.56
1.08878	0	1124.69
1.07418	0.005	1117.01
1.08878	0.005	1117.18
1.07418	0.01	1109.45
1.08878	0.01	1109.66
0	1.10316	48.1912
0.005	1.10316	49.4562
0.01	1.10316	50.7213
0	1.11755	49.3596
0.005	1.11755	50.6809
0.01	1.11755	52.0022
1.10316	0	1124.82
1.11755	0	1124.94
1.10316	0.005	1117.34
1.11755	0.005	1117.5
1.10316	0.01	1109.86
1.11755	0.01	1110.05
0	1.13173	50.872
0.005	1.13173	52.2642
0.01	1.13173	53.6564
0	1.14592	52.3843
0.005	1.14592	53.8475
0.01	1.14592	55.3107
1.13173	0	1125.06
1.14592	0	1125.18
1.13173	0.005	1117.65
1.14592	0.005	1117.8
1.13173	0.01	1110.24
1.14592	0.01	1110.43
0	1.1599	54.2522
0.005	1.1599	55.8006
0.01	1.1599	57.349
0	1.17388	56.1201
0.005	1.17388	57.7537
0.01	1.17388	59.3874
1.1599	0	1125.29
1.17388	0	1125.4
1.1599	0.005	1117.95
1.17388	0.005	1118.09
1.1599	0.01	1110.6
1.17388	0.01	1110.78
0	1.18765	58.3587
0.005	1.18765	60.0911
0.01	1.18765	61.8235
0	1.20143	60.5973
0.005	1.20143	62.4285
0.01	1.20143	64.2596
1.18765	0	1125.51
1.20143	0	1125.61
1.18765	0.005	1118.23
1.20143	0.005	1118.36
1.18765	0.01	1110.95
1.20143	0.01	1111.11
0	1.215	63.2231
0.005	1.215	65.1655
0.01	1.215	67.108
0	1.22857	65.8488
0.005	1.22857	67.9026
0.01	1.22857	69.9564
1.215	0	1125.71
1.22857	0	1125.81
1.215	0.005	1118.49
1.22857	0.005	1118.62
1.215	0.01	1111.27
1.22857	0.01	1111.43
0	1.24194	68.8778
0.005	1.24194	71.0544
0.01	1.24194	73.2309
0	1.25531	71.9069
0.005	1.25531	74.2062
0.01	1.25531	76.5055
1.24194	0	1125.91
1.25531	0	1126
1.24194	0.005	1118.74
1.25531	0.005	1118.87
1.24194	0.01	1111.58
1.25531	0.01	1111.73
0	1.26847	75.3538
0.005	1.26847	77.7859
0.01	1.26847	80.2181
0	1.28163	78.8007
0.005	1.28163	81.3657
0.01	1.28163	83.9307
1.26847	0	1126.09
1.28163	0	1126.18
1.26847	0.005	1118.98
1.28163	0.005	1119.1
1.26847	0.01	1111.87
1.28163	0.01	1112.01
0	1.29459	82.6774
0.005	1.29459	85.3839
0.01	1.29459	88.0903
0	1.30755	86.5542
0.005	1.30755	89.402
0.01	1.30755	92.2499
1.29459	0	1126.26
1.30755	0	1126.35
1.29459	0.005	1119.21
1.30755	0.005	1119.31
1.29459	0.01	1112.15
1.30755	0.01	1112.28
0	1.32031	90.8687
0.005	1.32031	93.865
0.01	1.32031	96.8612
0	1.33306	95.1833
0.005	1.33306	98.3279
0.01	1.33306	101.473
1.32031	0	1126.43
1.33306	0	1126.51
1.32031	0.005	1119.42
1.33306	0.005	1119.52
1.32031	0.01	1112.4
1.33306	0.01	1112.53
0	1.34561	99.939
0.005	1.34561	103.237
0.01	1.34561	106.536
0	1.35816	104.695
0.005	1.35816	108.147
0.01	1.35816	111.599
1.34561	0	1126.58
1.35816	0	1126.65
1.34561	0.005	1119.61
1.35816	0.005	1119.71
1.34561	0.01	1112.65
1.35816	0.01	1112.76
0	1.37051	109.89
0.005	1.37051	113.499
0.01	1.37051	117.108
0	1.38286	115.085
0.005	1.38286	118.851
0.01	1.38286	122.618
1.37051	0	1126.72
1.38286	0	1126.79
1.37051	0.005	1119.8
1.38286	0.005	1119.88
1.37051	0.01	1112.87
1.38286	0.01	1112.98
0	1.395	120.712
0.005	1.395	124.638
0.01	1.395	128.564
0	1.40714	126.339
0.005	1.40714	130.424
0.01	1.40714	134.51
1.395	0	1126.85
1.40714	0	1126.92
1.395	0.005	1119.96
1.40714	0.005	1120.05
1.395	0.01	1113.08
1.40714	0.01	1113.18
0	1.41908	132.385
0.005	1.41908	136.631
0.01	1.41908	140.877
0	1.43102	138.431
0.005	1.43102	142.838
0.01	1.43102	147.244
1.41908	0	1126.97
1.43102	0	1127.03
1.41908	0.005	1120.12
1.43102	0.005	1120.19
1.41908	0.01	1113.27
1.43102	0.01	1113.36
0	1.44276	144.88
0.005	1.44276	149.446
0.01	1.44276	154.013
0	1.45449	151.328
0.005	1.45449	156.055
0.01	1.45449	160.781
1.44276	0	1127.08
1.45449	0	1127.13
1.44276	0.005	1120.26
1.45449	0.005	1120.32
1.44276	0.01	1113.44
1.45449	0.01	1113.52
0	1.46602	158.157
0.005	1.46602	163.043
0.01	1.46602	167.929
0	1.47755	164.985
0.005	1.47755	170.031
0.01	1.47755	175.077
1.46602	0	1127.18
1.47755	0	1127.22
1.46602	0.005	1120.38
1.47755	0.005	1120.44
1.46602	0.01	1113.59
1.47755	0.01	1113.66
0	1.48888	172.171
0.005	1.48888	177.374
0.01	1.48888	182.578
0	1.5002	179.356
0.005	1.5002	184.718
0.01	1.5002	190.08
1.48888	0	1127.26
1.5002	0	1127.3
1.48888	0.005	1120.49
1.5002	0.005	1120.54
1.48888	0.01	1113.72
1.5002	0.01	1113.78
0	1.51133	186.871
0.005	1.51133	192.39
0.01	1.51133	197.909
0	1.52245	194.387
0.005	1.52245	200.063
0.01	1.52245	205.738
1.51133	0	1127.33
1.52245	0	1127.36
1.51133	0.005	1120.58
1.52245	0.005	1120.62
1.51133	0.01	1113.82
1.52245	0.01	1113.87
0	1.53337	202.207
0.005	1.53337	208.038
0.01	1.53337	213.869
0	1.54429	210.027
0.005	1.54429	216.013
0.01	1.54429	222
1.53337	0	1127.38
1.54429	0	1127.41
1.53337	0.005	1120.64
1.54429	0.005	1120.67
1.53337	0.01	1113.91
1.54429	0.01	1113.94
0	1.555	218.125
0.005	1.555	224.266
0.01	1.555	230.408
0	1.56571	226.223
0.005	1.56571	232.519
0.01	1.56571	238.815
1.555	0	1127.42
1.56571	0	1127.43
1.555	0.005	1120.69
1.56571	0.005	1120.71
1.555	0.01	1113.96
1.56571	0.01	1113.98
0	1.57622	234.575
0.005	1.57622	241.026
0.01	1.57622	247.477
0	1.58673	242.927
0.005	1.58673	249.532
0.01	1.58673	256.138
1.57622	0	1127.44
1.58673	0	1127.44
1.57622	0.005	1120.71
1.58673	0.005	1120.72
1.57622	0.01	1113.99
1.58673	0.01	1114
0	1.59704	251.511
0.005	1.59704	258.271
0.01	1.59704	265.031
0	1.60735	260.096
0.005	1.60735	267.01
0.01	1.60735	273.925
1.59704	0	1127.44
1.60735	0	1127.43
1.59704	0.005	1120.71
1.60735	0.005	1120.7
1.59704	0.01	1113.99
1.60735	0.01	1113.97
0	1.61745	268.894
0.005	1.61745	275.964
0.01	1.61745	283.034
0	1.62755	277.692
0.005	1.62755	284.918
0.01	1.62755	292.144
1.61745	0	1127.41
1.62755	0	1127.39
1.61745	0.005	1120.68
1.62755	0.005	1120.65
1.61745	0.01	1113.95
1.62755	0.01	1113.92
0	1.63745	286.688
0.005	1.63745	294.071
0.01	1.63745	301.454
0	1.64735	295.684
0.005	1.64735	303.225
0.01	1.64735	310.765
1.63745	0	1127.36
1.64735	0	1127.33
1.63745	0.005	1120.61
1.64735	0.005	1120.57
1.63745	0.01	1113.86
1.64735	0.01	1113.81
0	1.65704	304.867
0.005	1.65704	312.568
0.01	1.65704	320.268
0	1.66673	314.05
0.005	1.66673	321.911
0.01	1.66673	329.771
1.65704	0	1127.29
1.66673	0	1127.24
1.65704	0.005	1120.51
1.66673	0.005	1120.45
1.65704	0.01	1113.74
1.66673	0.01	1113.66
0	1.67622	323.413
0.005	1.67622	331.437
0.01	1.67622	339.461
0	1.68571	332.776
0.005	1.68571	340.964
0.01	1.68571	349.151
1.67622	0	1127.18
1.68571	0	1127.12
1.67622	0.005	1120.37
1.68571	0.005	1120.29
1.67622	0.01	1113.56
1.68571	0.01	1113.46
0	1.695	342.317
0.005	1.695	350.671
0.01	1.695	359.026
0	1.70429	351.857
0.005	1.70429	360.379
0.01	1.70429	368.901
1.695	0	1127.03
1.70429	0	1126.95
1.695	0.005	1120.18
1.70429	0.005	1120.08
1.695	0.01	1113.33
1.70429	0.01	1113.2
0	1.71337	361.576
0.005	1.71337	370.271
0.01	1.71337	378.965
0	1.72245	371.295
0.005	1.72245	380.162
0.01	1.72245	389.029
1.71337	0	1126.85
1.72245	0	1126.75
1.71337	0.005	1119.94
1.72245	0.005	1119.81
1.71337	0.01	1113.04
1.72245	0.01	1112.87
0	1.73133	381.2
0.005	1.73133	390.245
0.01	1.73133	399.291
0	1.7402	391.104
0.005	1.7402	400.328
0.01	1.7402	409.552
1.73133	0	1126.62
1.7402	0	1126.5
1.73133	0.005	1119.65
1.7402	0.005	1119.48
1.73133	0.01	1112.67
1.7402	0.01	1112.47
0	1.74888	401.205
0.005	1.74888	410.614
0.01	1.74888	420.023
0	1.75755	411.307
0.005	1.75755	420.901
0.01	1.75755	430.495
1.74888	0	1126.34
1.75755	0	1126.19
1.74888	0.005	1119.28
1.75755	0.005	1119.08
1.74888	0.01	1112.22
1.75755	0.01	1111.97
0	1.76602	421.621
0.005	1.76602	431.408
0.01	1.76602	441.195
0	1.77449	431.935
0.005	1.77449	441.915
0.01	1.77449	451.895
1.76602	0	1126.01
1.77449	0	1125.82
1.76602	0.005	1118.84
1.77449	0.005	1118.6
1.76602	0.01	1111.68
1.77449	0.01	1111.38
0	1.78276	442.485
0.005	1.78276	452.666
0.01	1.78276	462.848
0	1.79102	453.034
0.005	1.79102	463.417
0.01	1.79102	473.8
1.78276	0	1125.6
1.79102	0	1125.38
1.78276	0.005	1118.32
1.79102	0.005	1118.03
1.78276	0.01	1111.03
1.79102	0.01	1110.68
0	1.79908	463.847
0.005	1.79908	474.441
0.01	1.79908	485.035
0	1.80714	474.66
0.005	1.80714	485.465
0.01	1.80714	496.271
1.79908	0	1125.12
1.80714	0	1124.86
1.79908	0.005	1117.69
1.80714	0.005	1117.35
1.79908	0.01	1110.26
1.80714	0.01	1109.84
0	1.815	485.771
0.005	1.815	496.799
0.01	1.815	507.826
0	1.82286	496.882
0.005	1.82286	508.132
0.01	1.82286	519.382
1.815	0	1124.55
1.82286	0	1124.24
1.815	0.005	1116.95
1.82286	0.005	1116.55
1.815	0.01	1109.35
1.82286	0.01	1108.85
0	1.83051	508.334
0.005	1.83051	519.819
0.01	1.83051	531.304
0	1.83816	519.786
0.005	1.83816	531.506
0.01	1.83816	543.225
1.83051	0	1123.88
1.83816	0	1123.51
1.83051	0.005	1116.07
1.83816	0.005	1115.6
1.83051	0.01	1108.27
1.83816	0.01	1107.69
0	1.84561	531.633
0.005	1.84561	543.6
0.01	1.84561	555.568
0	1.85306	543.479
0.005	1.85306	555.695
0.01	1.85306	567.911
1.84561	0	1123.08
1.85306	0	1122.65
1.84561	0.005	1115.04
1.85306	0.005	1114.48
1.84561	0.01	1107
1.85306	0.01	1106.31
0	1.86031	555.783
0.005	1.86031	568.263
0.01	1.86031	580.744
0	1.86755	568.088
0.005	1.86755	580.832
0.01	1.86755	593.576
1.86031	0	1122.15
1.86755	0	1121.64
1.86031	0.005	1113.83
1.86755	0.005	1113.17
1.86031	0.01	1105.5
1.86755	0.01	1104.69
0	1.87459	580.929
0.005	1.87459	593.955
0.01	1.87459	606.981
0	1.88163	593.771
0.005	1.88163	607.078
0.01	1.88163	620.386
1.87459	0	1121.04
1.88163	0	1120.44
1.87459	0.005	1112.39
1.88163	0.005	1111.61
1.87459	0.01	1103.74
1.88163	0.01	1102.78
0	1.88847	607.248
0.005	1.88847	620.857
0.01	1.88847	634.466
0	1.89531	620.725
0.005	1.89531	634.636
0.01	1.89531	648.546
1.88847	0	1119.73
1.89531	0	1119.01
1.88847	0.005	1110.69
1.89531	0.005	1109.76
1.88847	0.01	1101.64
1.89531	0.01	1100.51
0	1.90194	634.962
0.005	1.90194	649.195
0.01	1.90194	663.429
0	1.90857	649.198
0.005	1.90857	663.755
0.01	1.90857	678.312
1.90194	0	1118.16
1.90857	0	1117.31
1.90194	0.005	1108.66
1.90857	0.005	1107.55
1.90194	0.01	1099.15
1.90857	0.01	1097.8
0	1.915	664.352
0.005	1.915	679.257
0.01	1.915	694.162
0	1.92143	679.506
0.005	1.92143	694.759
0.01	1.92143	710.012
1.915	0	1116.28
1.92143	0	1115.25
1.915	0.005	1106.22
1.92143	0.005	1104.89
1.915	0.01	1096.16
1.92143	0.01	1094.53
0	1.92765	695.786
0.005	1.92765	711.414
0.01	1.92765	727.042
0	1.93388	712.066
0.005	1.93388	728.069
0.01	1.93388	744.072
1.92765	0	1113.99
1.93388	0	1112.74
1.92765	0.005	1103.27
1.93388	0.005	1101.65
1.92765	0.01	1092.54
1.93388	0.01	1090.56
0	1.9399	729.752
0.005	1.9399	746.159
0.01	1.9399	762.566
0	1.94592	747.439
0.005	1.94592	764.249
0.01	1.94592	781.059
1.9399	0	1111.18
1.94592	0	1109.62
1.9399	0.005	1099.64
1.94592	0.005	1097.64
1.9399	0.01	1088.1
1.94592	0.01	1085.65
0	1.95173	766.931
0.005	1.95173	784.173
0.01	1.95173	801.414
0	1.95755	786.423
0.005	1.95755	804.096
0.01	1.95755	821.769
1.95173	0	1107.65
1.95755	0	1105.67
1.95173	0.005	1095.11
1.95755	0.005	1092.58
1.95173	0.01	1082.57
1.95755	0.01	1079.48
0	1.96316	808.334
0.005	1.96316	826.451
0.01	1.96316	844.568
0	1.96878	830.245
0.005	1.96878	848.807
0.01	1.96878	867.368
1.96316	0	1103.1
1.96878	0	1100.53
1.96316	0.005	1089.31
1.96878	0.005	1086.03
1.96316	0.01	1075.51
1.96878	0.01	1071.53
0	1.97418	855.624
0.005	1.97418	874.556
0.01	1.97418	893.488
0	1.97959	881.003
0.005	1.97959	900.306
0.01	1.97959	919.608
1.97418	0	1097.05
1.97959	0	1093.57
1.97418	0.005	1081.64
1.97959	0.005	1077.25
1.97418	0.01	1066.23
1.97959	0.01	1060.93
0	1.9848	911.537
0.005	1.9848	930.963
0.01	1.9848	950.388
0	1.99	942.072
0.005	1.99	961.62
0.01	1.99	981.168
1.9848	0	1088.57
1.99	0	1083.56
1.9848	0.005	1071.09
1.99	0.005	1064.93
1.9848	0.01	1053.62
1.99	0.01	1046.31
0	1.995	981.046
0.005	1.995	997.18
0.01	1.995	1013.31
0	2	1020.02
0.005	2	1032.74
0.01	2	1045.46
1.995	0	1076.64
2	0	1069.72
1.995	0.005	1056.17
2	0.005	1047.4
1.995	0.01	1035.69
2	0.01	1025.07
0.0152	1.99	993.491
0.02041	1.99	1005.81
0.0152	1.995	1023.44
0.02041	1.995	1033.57
0.0152	2	1053.39
0.02041	2	1061.33
1.99	0.0152	1028.6
1.995	0.0152	1018.04
2	0.0152	1007.47
1.99	0.02041	1010.89
1.995	0.02041	1000.38
2	0.02041	989.875
0.02582	1.99	1013.92
0.03122	1.99	1022.04
0.02582	1.995	1040.12
0.03122	1.995	1046.68
0.02582	2	1066.32
0.03122	2	1071.32
1.99	0.02582	995.27
1.995	0.02582	984.933
2	0.02582	974.597
1.99	0.03122	979.652
1.995	0.03122	969.485
2	0.03122	959.318
0.03684	1.99	1027.74
0.04245	1.99	1033.44
0.03684	1.995	1051.25
0.04245	1.995	1055.82
0.03684	2	1074.76
0.04245	2	1078.21
1.99	0.03684	965.583
1.995	0.03684	955.634
2	0.03684	945.685
1.99	0.04245	951.513
1.995	0.04245	941.783
2	0.04245	932.052
0.04827	1.99	1037.68
0.05408	1.99	1041.91
0.04827	1.995	1059.21
0.05408	1.995	1062.6
0.04827	2	1080.75
0.05408	2	1083.29
1.99	0.04827	938.644
1.995	0.04827	929.136
2	0.04827	919.628
1.99	0.05408	925.776
1.995	0.05408	916.49
2	0.05408	907.204
0.0601	1.99	1045.21
0.06612	1.99	1048.5
0.0601	1.995	1065.23
0.06612	1.995	1067.86
0.0601	2	1085.26
0.06612	2	1087.22
1.99	0.0601	913.867
1.995	0.0601	904.796
2	0.0601	895.726
1.99	0.06612	901.958
1.995	0.06612	893.103
2	0.06612	884.248
0.07235	1.99	1051.15
0.07857	1.99	1053.8
0.07235	1.995	1069.98
0.07857	1.995	1072.09
0.07235	2	1088.8
0.07857	2	1090.38
1.99	0.07235	890.842
1.995	0.07235	882.191
2	0.07235	873.54
1.99	0.07857	879.727
1.995	0.07857	871.279
2	0.07857	862.832
0.085	1.99	1055.99
0.09143	1.99	1058.19
0.085	1.995	1073.84
0.09143	1.995	1075.59
0.085	2	1091.69
0.09143	2	1093
1.99	0.085	869.282
1.995	0.085	861.026
2	0.085	852.77
1.99	0.09143	858.838
1.995	0.09143	850.773
2	0.09143	842.709
0.09806	1.99	1060.05
0.10469	1.99	1061.9
0.09806	1.995	1077.08
0.10469	1.995	1078.56
0.09806	2	1094.11
0.10469	2	1095.22
1.99	0.09806	848.974
1.995	0.09806	841.088
2	0.09806	833.202
1.99	0.10469	839.109
1.995	0.10469	831.402
2	0.10469	823.695
0.11153	1.99	1063.51
0.11837	1.99	1065.12
0.11153	1.995	1079.85
0.11837	1.995	1081.13
0.11153	2	1096.18
0.11837	2	1097.15
1.99	0.11153	829.755
1.995	0.11153	822.214
2	0.11153	814.674
1.99	0.11837	820.4
1.995	0.11837	813.026
2	0.11837	805.653
0.12541	1.99	1066.53
0.13245	1.99	1067.94
0.12541	1.995	1082.26
0.13245	1.995	1083.39
0.12541	2	1097.99
0.13245	2	1098.84
1.99	0.12541	811.499
1.995	0.12541	804.281
2	0.12541	797.062
1.99	0.13245	802.599
1.995	0.13245	795.535
2	0.13245	788.472
0.13969	1.99	1069.2
0.14694	1.99	1070.46
0.13969	1.995	1084.4
0.14694	1.995	1085.41
0.13969	2	1099.6
0.14694	2	1100.36
1.99	0.13969	794.107
1.995	0.13969	787.188
2	0.13969	780.269
1.99	0.14694	785.616
1.995	0.14694	778.841
2	0.14694	772.066
0.15439	1.99	1071.59
0.16184	1.99	1072.73
0.15439	1.995	1086.32
0.16184	1.995	1087.23
0.15439	2	1101.05
0.16184	2	1101.73
1.99	0.15439	777.497
1.995	0.15439	770.857
2	0.15439	764.216
1.99	0.16184	769.379
1.995	0.16184	762.872
2	0.16184	756.366
0.16949	1.99	1073.76
0.17714	1.99	1074.79
0.16949	1.995	1088.06
0.17714	1.995	1088.89
0.16949	2	1102.36
0.17714	2	1102.99
1.99	0.16949	761.603
1.995	0.16949	755.221
2	0.16949	748.839
1.99	0.17714	753.827
1.995	0.17714	747.57
2	0.17714	741.313
0.185	1.99	1075.75
0.19286	1.99	1076.7
0.185	1.995	1089.66
0.19286	1.995	1090.42
0.185	2	1103.57
0.19286	2	1104.14
1.99	0.185	746.369
1.995	0.185	740.227
2	0.185	734.086
1.99	0.19286	738.911
1.995	0.19286	732.885
2	0.19286	726.859
0.20092	1.99	1077.58
0.20898	1.99	1078.46
0.20092	1.995	1091.13
0.20898	1.995	1091.84
0.20092	2	1104.68
0.20898	2	1105.22
1.99	0.20092	731.748
1.995	0.20092	725.829
2	0.20092	719.911
1.99	0.20898	724.586
1.995	0.20898	718.774
2	0.20898	712.962
0.21724	1.99	1079.28
0.22551	1.99	1080.1
0.21724	1.995	1092.5
0.22551	1.995	1093.16
0.21724	2	1105.72
0.22551	2	1106.22
1.99	0.21724	717.7
1.995	0.21724	711.988
2	0.21724	706.276
1.99	0.22551	710.814
1.995	0.22551	705.202
2	0.22551	699.589
0.23398	1.99	1080.87
0.24245	1.99	1081.64
0.23398	1.995	1093.78
0.24245	1.995	1094.4
0.23398	2	1106.7
0.24245	2	1107.17
1.99	0.23398	704.189
1.995	0.23398	698.668
2	0.23398	693.147
1.99	0.24245	697.564
1.995	0.24245	692.135
2	0.24245	686.706
0.25112	1.99	1082.36
0.2598	1.99	1083.09
0.25112	1.995	1094.99
0.2598	1.995	1095.57
0.25112	2	1107.62
0.2598	2	1108.06
1.99	0.25112	691.184
1.995	0.25112	685.84
2	0.25112	680.496
1.99	0.2598	684.805
1.995	0.2598	679.546
2	0.2598	674.286
0.26867	1.99	1083.77
0.27755	1.99	1084.46
0.26867	1.995	1096.13
0.27755	1.995	1096.68
0.26867	2	1108.48
0.27755	2	1108.91
1.99	0.26867	678.657
1.995	0.26867	673.476
2	0.26867	668.295
1.99	0.27755	672.509
1.995	0.27755	667.407
2	0.27755	662.304
0.28663	1.99	1085.11
0.29571	1.99	1085.76
0.28663	1.995	1097.21
0.29571	1.995	1097.74
0.28663	2	1109.31
0.29571	2	1109.71
1.99	0.28663	666.581
1.995	0.28663	661.551
2	0.28663	656.52
1.99	0.29571	660.653
1.995	0.29571	655.694
2	0.29571	650.736
0.305	1.99	1086.38
0.31429	1.99	1087
0.305	1.995	1098.24
0.31429	1.995	1098.74
0.305	2	1110.09
0.31429	2	1110.48
1.99	0.305	654.932
1.995	0.305	650.04
2	0.305	645.148
1.99	0.31429	649.211
1.995	0.31429	644.385
2	0.31429	639.559
0.32378	1.99	1087.59
0.33327	1.99	1088.18
0.32378	1.995	1099.22
0.33327	1.995	1099.7
0.32378	2	1110.85
0.33327	2	1111.21
1.99	0.32378	643.686
1.995	0.32378	638.921
2	0.32378	634.156
1.99	0.33327	638.161
1.995	0.33327	633.457
2	0.33327	628.753
0.34296	1.99	1088.75
0.35265	1.99	1089.32
0.34296	1.995	1100.16
0.35265	1.995	1100.62
0.34296	2	1111.56
0.35265	2	1111.92
1.99	0.34296	632.822
1.995	0.34296	628.173
2	0.34296	623.524
1.99	0.35265	627.483
1.995	0.35265	622.889
2	0.35265	618.296
0.36255	1.99	1089.86
0.37245	1.99	1090.4
0.36255	1.995	1101.06
0.37245	1.995	1101.5
0.36255	2	1112.25
0.37245	2	1112.59
1.99	0.36255	622.318
1.995	0.36255	617.775
2	0.36255	613.233
1.99	0.37245	617.154
1.995	0.37245	612.661
2	0.37245	608.169
0.38255	1.99	1090.93
0.39265	1.99	1091.45
0.38255	1.995	1101.92
0.39265	1.995	1102.34
0.38255	2	1112.92
0.39265	2	1113.24
1.99	0.38255	612.154
1.995	0.38255	607.708
2	0.38255	603.261
1.99	0.39265	607.154
1.995	0.39265	602.754
2	0.39265	598.353
0.40296	1.99	1091.95
0.41327	1.99	1092.45
0.40296	1.995	1102.75
0.41327	1.995	1103.16
0.40296	2	1113.56
0.41327	2	1113.87
1.99	0.40296	602.309
1.995	0.40296	597.95
2	0.40296	593.592
1.99	0.41327	597.464
1.995	0.41327	593.147
2	0.41327	588.83
0.42378	1.99	1092.93
0.43429	1.99	1093.42
0.42378	1.995	1103.55
0.43429	1.995	1103.95
0.42378	2	1114.17
0.43429	2	1114.47
1.99	0.42378	592.765
1.995	0.42378	588.485
2	0.42378	584.206
1.99	0.43429	588.066
1.995	0.43429	583.824
2	0.43429	579.581
0.445	1.99	1093.88
0.45571	1.99	1094.35
0.445	1.995	1104.32
0.45571	1.995	1104.7
0.445	2	1114.76
0.45571	2	1115.06
1.99	0.445	583.504
1.995	0.445	579.295
2	0.445	575.087
1.99	0.45571	578.942
1.995	0.45571	574.767
2	0.45571	570.592
0.46663	1.99	1094.8
0.47755	1.99	1095.25
0.46663	1.995	1105.07
0.47755	1.995	1105.43
0.46663	2	1115.34
0.47755	2	1115.62
1.99	0.46663	574.509
1.995	0.46663	570.364
2	0.46663	566.219
1.99	0.47755	570.076
1.995	0.47755	565.961
2	0.47755	561.846
0.48867	1.99	1095.69
0.4998	1.99	1096.12
0.48867	1.995	1105.79
0.4998	1.995	1106.14
0.48867	2	1115.89
0.4998	2	1116.16
1.99	0.48867	565.765
1.995	0.48867	561.677
2	0.48867	557.589
1.99	0.4998	561.455
1.995	0.4998	557.393
2	0.4998	553.331
0.51112	1.99	1096.54
0.52245	1.99	1096.96
0.51112	1.995	1106.48
0.52245	1.995	1106.83
0.51112	2	1116.43
0.52245	2	1116.69
1.99	0.51112	557.26
1.995	0.51112	553.222
2	0.51112	549.184
1.99	0.52245	553.066
1.995	0.52245	549.051
2	0.52245	545.036
0.53398	1.99	1097.37
0.54551	1.99	1097.77
0.53398	1.995	1107.16
0.54551	1.995	1107.49
0.53398	2	1116.95
0.54551	2	1117.2
1.99	0.53398	548.983
1.995	0.53398	544.989
2	0.53398	540.995
1.99	0.54551	544.9
1.995	0.54551	540.927
2	0.54551	536.954
0.55724	1.99	1098.17
0.56898	1.99	1098.56
0.55724	1.995	1107.81
0.56898	1.995	1108.13
0.55724	2	1117.45
0.56898	2	1117.69
1.99	0.55724	540.927
1.995	0.55724	536.972
2	0.55724	533.017
1.99	0.56898	536.954
1.995	0.56898	533.017
2	0.56898	529.081
0.58092	1.99	1098.94
0.59286	1.99	1099.32
0.58092	1.995	1108.44
0.59286	1.995	1108.75
0.58092	2	1117.93
0.59286	2	1118.17
1.99	0.58092	533.09
1.995	0.58092	529.169
2	0.58092	525.248
1.99	0.59286	529.226
1.995	0.59286	525.32
2	0.59286	521.415
0.605	1.99	1099.69
0.61714	1.99	1100.06
0.605	1.995	1109.05
0.61714	1.995	1109.35
0.605	2	1118.4
0.61714	2	1118.64
1.99	0.605	525.473
1.995	0.605	521.581
2	0.605	517.689
1.99	0.61714	521.719
1.995	0.61714	517.841
2	0.61714	513.963
0.62949	1.99	1100.42
0.64184	1.99	1100.77
0.62949	1.995	1109.64
0.64184	1.995	1109.93
0.62949	2	1118.86
0.64184	2	1119.09
1.99	0.62949	518.082
1.995	0.62949	514.215
2	0.62949	510.349
1.99	0.64184	514.444
1.995	0.64184	510.589
2	0.64184	506.735
0.65439	1.99	1101.12
0.66694	1.99	1101.47
0.65439	1.995	1110.21
0.66694	1.995	1110.49
0.65439	2	1119.3
0.66694	2	1119.52
1.99	0.65439	510.93
1.995	0.65439	507.086
2	0.65439	503.241
1.99	0.66694	507.417
1.995	0.66694	503.582
2	0.66694	499.747
0.67969	1.99	1101.8
0.69245	1.99	1102.14
0.67969	1.995	1110.77
0.69245	1.995	1111.04
0.67969	2	1119.73
0.69245	2	1119.95
1.99	0.67969	504.038
1.995	0.67969	500.212
2	0.67969	496.385
1.99	0.69245	500.659
1.995	0.69245	496.842
2	0.69245	493.024
0.70541	1.99	1102.47
0.71837	1.99	1102.79
0.70541	1.995	1111.31
0.71837	1.995	1111.57
0.70541	2	1120.15
0.71837	2	1120.36
1.99	0.70541	497.431
1.995	0.70541	493.62
2	0.70541	489.81
1.99	0.71837	494.202
1.995	0.71837	490.399
2	0.71837	486.596
0.73153	1.99	1103.11
0.74469	1.99	1103.42
0.73153	1.995	1111.83
0.74469	1.995	1112.09
0.73153	2	1120.56
0.74469	2	1120.75
1.99	0.73153	491.143
1.995	0.73153	487.346
2	0.73153	483.549
1.99	0.74469	488.084
1.995	0.74469	484.293
2	0.74469	480.502
0.75806	1.99	1103.73
0.77143	1.99	1104.04
0.75806	1.995	1112.34
0.77143	1.995	1112.59
0.75806	2	1120.95
0.77143	2	1121.14
1.99	0.75806	485.216
1.995	0.75806	481.431
2	0.75806	477.645
1.99	0.77143	482.349
1.995	0.77143	478.568
2	0.77143	474.788
0.785	1.99	1104.34
0.79857	1.99	1104.63
0.785	1.995	1112.83
0.79857	1.995	1113.07
0.785	2	1121.33
0.79857	2	1121.52
1.99	0.785	479.7
1.995	0.785	475.924
2	0.785	472.148
1.99	0.79857	477.051
1.995	0.79857	473.279
2	0.79857	469.508
0.81235	1.99	1104.92
0.82612	1.99	1105.21
0.81235	1.995	1113.31
0.82612	1.995	1113.55
0.81235	2	1121.7
0.82612	2	1121.88
1.99	0.81235	474.649
1.995	0.81235	470.882
2	0.81235	467.114
1.99	0.82612	472.248
1.995	0.82612	468.484
2	0.82612	464.72
0.8401	1.99	1105.49
0.85408	1.99	1105.77
0.8401	1.995	1113.78
0.85408	1.995	1114
0.8401	2	1122.06
0.85408	2	1122.24
1.99	0.8401	470.127
1.995	0.8401	466.366
2	0.8401	462.605
1.99	0.85408	468.005
1.995	0.85408	464.248
2	0.85408	460.49
0.86827	1.99	1106.04
0.88245	1.99	1106.32
0.86827	1.995	1114.23
0.88245	1.995	1114.45
0.86827	2	1122.41
0.88245	2	1122.58
1.99	0.86827	466.198
1.995	0.86827	462.443
2	0.86827	458.688
1.99	0.88245	464.391
1.995	0.88245	460.638
2	0.88245	456.885
0.89684	1.99	1106.58
0.91122	1.99	1106.85
0.89684	1.995	1114.66
0.91122	1.995	1114.88
0.89684	2	1122.75
0.91122	2	1122.91
1.99	0.89684	462.931
1.995	0.89684	459.18
2	0.89684	455.43
1.99	0.91122	461.472
1.995	0.91122	457.723
2	0.91122	453.974
0.92582	1.99	1107.1
0.94041	1.99	1107.36
0.92582	1.995	1115.09
0.94041	1.995	1115.3
0.92582	2	1123.08
0.94041	2	1123.24
1.99	0.92582	460.393
1.995	0.92582	456.646
2	0.92582	452.899
1.99	0.94041	459.315
1.995	0.94041	455.569
2	0.94041	451.824
0.9552	1.99	1107.61
0.97	1.99	1107.86
0.9552	1.995	1115.5
0.97	1.995	1115.71
0.9552	2	1123.4
0.97	2	1123.55
1.99	0.9552	458.649
1.995	0.9552	454.904
2	0.9552	451.159
1.99	0.97	457.983
1.995	0.97	454.239
2	0.97	450.495
0.985	1.99	1108.1
1	1.99	1108.34
0.985	1.995	1115.9
1	1.995	1116.1
0.985	2	1123.71
1	2	1123.86
1.99	0.985	457.756
1.995	0.985	454.012
2	0.985	450.268
1.99	1	457.529
1.995	1	453.785
2	1	450.042
1.015	1.99	1108.57
1.03	1.99	1108.81
1.015	1.995	1116.29
1.03	1.995	1116.48
1.015	2	1124.01
1.03	2	1124.15
1.99	1.015	457.756
1.995	1.015	454.012
2	1.015	450.268
1.99	1.03	457.983
1.995	1.03	454.239
2	1.03	450.495
1.0448	1.99	1109.03
1.05959	1.99	1109.24
1.0448	1.995	1116.66
1.05959	1.995	1116.84
1.0448	2	1124.29
1.05959	2	1124.43
1.99	1.0448	458.649
1.995	1.0448	454.904
2	1.0448	451.159
1.99	1.05959	459.315
1.995	1.05959	455.569
2	1.05959	451.824
1.07418	1.99	1109.45
1.08878	1.99	1109.66
1.07418	1.995	1117.01
1.08878	1.995	1117.18
1.07418	2	1124.56
1.08878	2	1124.69
1.99	1.07418	460.393
1.995	1.07418	456.646
2	1.07418	452.899
1.99	1.08878	461.472
1.995	1.08878	457.723
2	1.08878	453.974
1.10316	1.99	1109.86
1.11755	1.99	1110.05
1.10316	1.995	1117.34
1.11755	1.995	1117.5
1.10316	2	1124.82
1.11755	2	1124.94
1.99	1.10316	462.931
1.995	1.10316	459.18
2	1.10316	455.43
1.99	1.11755	464.391
1.995	1.11755	460.638
2	1.11755	456.885
1.13173	1.99	1110.24
1.14592	1.99	1110.43
1.13173	1.995	1117.65
1.14592	1.995	1117.8
1.13173	2	1125.06
1.14592	2	1125.18
1.99	1.13173	466.198
1.995	1.13173	462.443
2	1.13173	458.688
1.99	1.14592	468.005
1.995	1.14592	464.248
2	1.14592	460.49
1.1599	1.99	1110.6
1.17388	1.99	1110.78
1.1599	1.995	1117.95
1.17388	1.995	1118.09
1.1599	2	1125.29
1.17388	2	1125.4
1.99	1.1599	470.127
1.995	1.1599	466.366
2	1.1599	462.605
1.99	1.17388	472.248
1.995	1.17388	468.484
2	1.17388	464.72
1.18765	1.99	1110.95
1.20143	1.99	1111.11
1.18765	1.995	1118.23
1.20143	1.995	1118.36
1.18765	2	1125.51
1.20143	2	1125.61
1.99	1.18765	474.649
1.995	1.18765	470.882
2	1.18765	467.114
1.99	1.20143	477.051
1.995	1.20143	473.279
2	1.20143	469.508
1.215	1.99	1111.27
1.22857	1.99	1111.43
1.215	1.995	1118.49
1.22857	1.995	1118.62
1.215	2	1125.71
1.22857	2	1125.81
1.99	1.215	479.7
1.995	1.215	475.924
2	1.215	472.148
1.99	1.22857	482.349
1.995	1.22857	478.568
2	1.22857	474.788
1.24194	1.99	1111.58
1.25531	1.99	1111.73
1.24194	1.995	1118.74
1.25531	1.995	1118.87
1.24194	2	1125.91
1.25531	2	1126
1.99	1.24194	485.216
1.995	1.24194	481.431
2	1.24194	477.645
1.99	1.25531	488.084
1.995	1.25531	484.293
2	1.25531	480.502
1.26847	1.99	1111.87
1.28163	1.99	1112.01
1.26847	1.995	1118.98
1.28163	1.995	1119.1
1.26847	2	1126.09
1.28163	2	1126.18
1.99	1.26847	491.143
1.995	1.26847	487.346
2	1.26847	483.549
1.99	1.28163	494.202
1.995	1.28163	490.399
2	1.28163	486.596
1.29459	1.99	1112.15
1.30755	1.99	1112.28
1.29459	1.995	1119.21
1.30755	1.995	1119.31
1.29459	2	1126.26
1.30755	2	1126.35
1.99	1.29459	497.431
1.995	1.29459	493.62
2	1.29459	489.81
1.99	1.30755	500.659
1.995	1.30755	496.842
2	1.30755	493.024
1.32031	1.99	1112.4
1.33306	1.99	1112.53
1.32031	1.995	1119.42
1.33306	1.995	1119.52
1.32031	2	1126.43
1.33306	2	1126.51
1.99	1.32031	504.038
1.995	1.32031	500.212
2	1.32031	496.385
1.99	1.33306	507.417
1.995	1.33306	503.582
2	1.33306	499.747
1.34561	1.99	1112.65
1.35816	1.99	1112.76
1.34561	1.995	1119.61
1.35816	1.995	1119.71
1.34561	2	1126.58
1.35816	2	1126.65
1.99	1.34561	510.93
1.995	1.34561	507.086
2	1.34561	503.241
1.99	1.35816	514.444
1.995	1.35816	510.589
2	1.35816	506.735
1.37051	1.99	1112.87
1.38286	1.99	1112.98
1.37051	1.995	1119.8
1.38286	1.995	1119.88
1.37051	2	1126.72
1.38286	2	1126.79
1.99	1.37051	518.082
1.995	1.37051	514.215
2	1.37051	510.349
1.99	1.38286	521.719
1.995	1.38286	517.841
2	1.38286	513.963
1.395	1.99	1113.08
1.40714	1.99	1113.18
1.395	1.995	1119.96
1.40714	1.995	1120.05
1.395	2	1126.85
1.40714	2	1126.92
1.99	1.395	525.473
1.995	1.395	521.581
2	1.395	517.689
1.99	1.40714	529.226
1.995	1.40714	525.32
2	1.40714	521.415
1.41908	1.99	1113.27
1.43102	1.99	1113.36
1.41908	1.995	1120.12
1.43102	1.995	1120.19
1.41908	2	1126.97
1.43102	2	1127.03
1.99	1.41908	533.09
1.995	1.41908	529.169
2	1.41908	525.248
1.99	1.43102	536.954
1.995	1.43102	533.017
2	1.43102	529.081
1.44276	1.99	1113.44
1.45449	1.99	1113.52
1.44276	1.995	1120.26
1.45449	1.995	1120.32
1.44276	2	1127.08
1.45449	2	1127.13
1.99	1.44276	540.927
1.995	1.44276	536.972
2	1.44276	533.017
1.99	1.45449	544.9
1.995	1.45449	540.927
2	1.45449	536.954
1.46602	1.99	1113.59
1.47755	1.99	1113.66
1.46602	1.995	1120.38
1.47755	1.995	1120.44
1.46602	2	1127.18
1.47755	2	1127.22
1.99	1.46602	548.983
1.995	1.46602	544.989
2	1.46602	540.995
[truncated: 38,403 more rows]

## Sheet: Figure 4B
Radial position	Axial position	Temperature
cm	cm	oC
0	0	392.453
0.005	0	564.227
0.01	0	736.001
0	0.005	390.94
0.005	0.005	563.382
0.01	0.005	735.824
0	0.01	389.427
0.005	0.01	562.537
0.01	0.01	735.647
0	0.0152	389.427
0.005	0.0152	562.505
0.01	0.0152	735.583
0	0.02041	389.427
0.005	0.02041	562.473
0.01	0.02041	735.519
0.0152	0	863.471
0.02041	0	990.942
0.0152	0.005	863.4
0.02041	0.005	990.975
0.0152	0.01	863.328
0.02041	0.01	991.009
0	0.02582	389.414
0.005	0.02582	562.459
0.01	0.02582	735.505
0	0.03122	389.401
0.005	0.03122	562.446
0.01	0.03122	735.492
0.02582	0	1042.27
0.03122	0	1093.6
0.02582	0.005	1042.3
0.03122	0.005	1093.62
0.02582	0.01	1042.33
0.03122	0.01	1093.65
0	0.03684	389.396
0.005	0.03684	562.438
0.01	0.03684	735.479
0	0.04245	389.392
0.005	0.04245	562.43
0.01	0.04245	735.467
0.03684	0	1112.09
0.04245	0	1130.57
0.03684	0.005	1112.11
0.04245	0.005	1130.59
0.03684	0.01	1112.12
0.04245	0.01	1130.6
0	0.04827	389.39
0.005	0.04827	562.424
0.01	0.04827	735.458
0	0.05408	389.388
0.005	0.05408	562.419
0.01	0.05408	735.449
0.04827	0	1136.81
0.05408	0	1143.04
0.04827	0.005	1136.82
0.05408	0.005	1143.05
0.04827	0.01	1136.83
0.05408	0.01	1143.06
0	0.0601	389.388
0.005	0.0601	562.415
0.01	0.0601	735.442
0	0.06612	389.388
0.005	0.06612	562.411
0.01	0.06612	735.435
0.0601	0	1145.07
0.06612	0	1147.09
0.0601	0.005	1145.07
0.06612	0.005	1147.09
0.0601	0.01	1145.08
0.06612	0.01	1147.1
0	0.07235	389.389
0.005	0.07235	562.409
0.01	0.07235	735.429
0	0.07857	389.389
0.005	0.07857	562.406
0.01	0.07857	735.424
0.07235	0	1147.74
0.07857	0	1148.39
0.07235	0.005	1147.74
0.07857	0.005	1148.39
0.07235	0.01	1147.75
0.07857	0.01	1148.4
0	0.085	389.39
0.005	0.085	562.405
0.01	0.085	735.419
0	0.09143	389.392
0.005	0.09143	562.403
0.01	0.09143	735.415
0.085	0	1148.61
0.09143	0	1148.83
0.085	0.005	1148.62
0.09143	0.005	1148.84
0.085	0.01	1148.62
0.09143	0.01	1148.84
0	0.09806	389.393
0.005	0.09806	562.402
0.01	0.09806	735.411
0	0.10469	389.395
0.005	0.10469	562.401
0.01	0.10469	735.408
0.09806	0	1148.92
0.10469	0	1149.01
0.09806	0.005	1148.93
0.10469	0.005	1149.02
0.09806	0.01	1148.93
0.10469	0.01	1149.02
0	0.11153	389.396
0.005	0.11153	562.4
0.01	0.11153	735.405
0	0.11837	389.398
0.005	0.11837	562.4
0.01	0.11837	735.402
0.11153	0	1149.06
0.11837	0	1149.11
0.11153	0.005	1149.07
0.11837	0.005	1149.12
0.11153	0.01	1149.07
0.11837	0.01	1149.12
0	0.12541	389.4
0.005	0.12541	562.399
0.01	0.12541	735.399
0	0.13245	389.401
0.005	0.13245	562.399
0.01	0.13245	735.397
0.12541	0	1149.15
0.13245	0	1149.18
0.12541	0.005	1149.15
0.13245	0.005	1149.19
0.12541	0.01	1149.16
0.13245	0.01	1149.19
0	0.13969	389.403
0.005	0.13969	562.399
0.01	0.13969	735.395
0	0.14694	389.405
0.005	0.14694	562.399
0.01	0.14694	735.392
0.13969	0	1149.21
0.14694	0	1149.24
0.13969	0.005	1149.22
0.14694	0.005	1149.25
0.13969	0.01	1149.22
0.14694	0.01	1149.25
0	0.15439	389.407
0.005	0.15439	562.399
0.01	0.15439	735.391
0	0.16184	389.408
0.005	0.16184	562.399
0.01	0.16184	735.389
0.15439	0	1149.27
0.16184	0	1149.3
0.15439	0.005	1149.27
0.16184	0.005	1149.3
0.15439	0.01	1149.28
0.16184	0.01	1149.3
0	0.16949	389.41
0.005	0.16949	562.399
0.01	0.16949	735.387
0	0.17714	389.411
0.005	0.17714	562.399
0.01	0.17714	735.386
0.16949	0	1149.32
0.17714	0	1149.34
0.16949	0.005	1149.32
0.17714	0.005	1149.35
0.16949	0.01	1149.33
0.17714	0.01	1149.35
0	0.185	389.413
0.005	0.185	562.399
0.01	0.185	735.385
0	0.19286	389.414
0.005	0.19286	562.399
0.01	0.19286	735.383
0.185	0	1149.37
0.19286	0	1149.39
0.185	0.005	1149.37
0.19286	0.005	1149.39
0.185	0.01	1149.37
0.19286	0.01	1149.39
0	0.20092	389.416
0.005	0.20092	562.399
0.01	0.20092	735.382
0	0.20898	389.417
0.005	0.20898	562.399
0.01	0.20898	735.381
0.20092	0	1149.41
0.20898	0	1149.42
0.20092	0.005	1149.41
0.20898	0.005	1149.43
0.20092	0.01	1149.41
0.20898	0.01	1149.43
0	0.21724	389.418
0.005	0.21724	562.399
0.01	0.21724	735.38
0	0.22551	389.42
0.005	0.22551	562.399
0.01	0.22551	735.379
0.21724	0	1149.44
0.22551	0	1149.46
0.21724	0.005	1149.45
0.22551	0.005	1149.46
0.21724	0.01	1149.45
0.22551	0.01	1149.47
0	0.23398	389.421
0.005	0.23398	562.399
0.01	0.23398	735.378
0	0.24245	389.422
0.005	0.24245	562.4
0.01	0.24245	735.377
0.23398	0	1149.48
0.24245	0	1149.49
0.23398	0.005	1149.48
0.24245	0.005	1149.49
0.23398	0.01	1149.48
0.24245	0.01	1149.5
0	0.25112	389.423
0.005	0.25112	562.4
0.01	0.25112	735.377
0	0.2598	389.424
0.005	0.2598	562.4
0.01	0.2598	735.376
0.25112	0	1149.51
0.2598	0	1149.52
0.25112	0.005	1149.51
0.2598	0.005	1149.52
0.25112	0.01	1149.51
0.2598	0.01	1149.53
0	0.26867	389.425
0.005	0.26867	562.4
0.01	0.26867	735.375
0	0.27755	389.426
0.005	0.27755	562.4
0.01	0.27755	735.375
0.26867	0	1149.54
0.27755	0	1149.55
0.26867	0.005	1149.54
0.27755	0.005	1149.55
0.26867	0.01	1149.54
0.27755	0.01	1149.55
0	0.28663	389.427
0.005	0.28663	562.4
0.01	0.28663	735.374
0	0.29571	389.428
0.005	0.29571	562.401
0.01	0.29571	735.373
0.28663	0	1149.56
0.29571	0	1149.58
0.28663	0.005	1149.56
0.29571	0.005	1149.58
0.28663	0.01	1149.57
0.29571	0.01	1149.58
0	0.305	389.429
0.005	0.305	562.401
0.01	0.305	735.373
0	0.31429	389.429
0.005	0.31429	562.401
0.01	0.31429	735.372
0.305	0	1149.59
0.31429	0	1149.6
0.305	0.005	1149.59
0.31429	0.005	1149.6
0.305	0.01	1149.59
0.31429	0.01	1149.6
0	0.32378	389.43
0.005	0.32378	562.401
0.01	0.32378	735.372
0	0.33327	389.431
0.005	0.33327	562.401
0.01	0.33327	735.371
0.32378	0	1149.61
0.33327	0	1149.62
0.32378	0.005	1149.61
0.33327	0.005	1149.62
0.32378	0.01	1149.61
0.33327	0.01	1149.62
0	0.34296	389.432
0.005	0.34296	562.401
0.01	0.34296	735.371
0	0.35265	389.432
0.005	0.35265	562.401
0.01	0.35265	735.37
0.34296	0	1149.63
0.35265	0	1149.64
0.34296	0.005	1149.63
0.35265	0.005	1149.64
0.34296	0.01	1149.63
0.35265	0.01	1149.64
0	0.36255	389.433
0.005	0.36255	562.402
0.01	0.36255	735.37
0	0.37245	389.434
0.005	0.37245	562.402
0.01	0.37245	735.37
0.36255	0	1149.65
0.37245	0	1149.66
0.36255	0.005	1149.65
0.37245	0.005	1149.66
0.36255	0.01	1149.65
0.37245	0.01	1149.66
0	0.38255	389.434
0.005	0.38255	562.402
0.01	0.38255	735.369
0	0.39265	389.435
0.005	0.39265	562.402
0.01	0.39265	735.369
0.38255	0	1149.67
0.39265	0	1149.68
0.38255	0.005	1149.67
0.39265	0.005	1149.68
0.38255	0.01	1149.67
0.39265	0.01	1149.68
0	0.40296	389.435
0.005	0.40296	562.402
0.01	0.40296	735.369
0	0.41327	389.436
0.005	0.41327	562.402
0.01	0.41327	735.368
0.40296	0	1149.69
0.41327	0	1149.7
0.40296	0.005	1149.69
0.41327	0.005	1149.7
0.40296	0.01	1149.69
0.41327	0.01	1149.7
0	0.42378	389.436
0.005	0.42378	562.402
0.01	0.42378	735.368
0	0.43429	389.437
0.005	0.43429	562.402
0.01	0.43429	735.368
0.42378	0	1149.7
0.43429	0	1149.71
0.42378	0.005	1149.7
0.43429	0.005	1149.71
0.42378	0.01	1149.71
0.43429	0.01	1149.71
0	0.445	389.437
0.005	0.445	562.402
0.01	0.445	735.367
0	0.45571	389.438
0.005	0.45571	562.402
0.01	0.45571	735.367
0.445	0	1149.72
0.45571	0	1149.73
0.445	0.005	1149.72
0.45571	0.005	1149.73
0.445	0.01	1149.72
0.45571	0.01	1149.73
0	0.46663	389.438
0.005	0.46663	562.403
0.01	0.46663	735.367
0	0.47755	389.439
0.005	0.47755	562.403
0.01	0.47755	735.367
0.46663	0	1149.73
0.47755	0	1149.74
0.46663	0.005	1149.73
0.47755	0.005	1149.74
0.46663	0.01	1149.74
0.47755	0.01	1149.74
0	0.48867	389.439
0.005	0.48867	562.403
0.01	0.48867	735.366
0	0.4998	389.44
0.005	0.4998	562.403
0.01	0.4998	735.366
0.48867	0	1149.75
0.4998	0	1149.75
0.48867	0.005	1149.75
0.4998	0.005	1149.75
0.48867	0.01	1149.75
0.4998	0.01	1149.76
0	0.51112	389.44
0.005	0.51112	562.403
0.01	0.51112	735.366
0	0.52245	389.44
0.005	0.52245	562.403
0.01	0.52245	735.366
0.51112	0	1149.76
0.52245	0	1149.77
0.51112	0.005	1149.76
0.52245	0.005	1149.77
0.51112	0.01	1149.76
0.52245	0.01	1149.77
0	0.53398	389.441
0.005	0.53398	562.403
0.01	0.53398	735.366
0	0.54551	389.441
0.005	0.54551	562.403
0.01	0.54551	735.365
0.53398	0	1149.77
0.54551	0	1149.78
0.53398	0.005	1149.77
0.54551	0.005	1149.78
0.53398	0.01	1149.77
0.54551	0.01	1149.78
0	0.55724	389.441
0.005	0.55724	562.403
0.01	0.55724	735.365
0	0.56898	389.442
0.005	0.56898	562.403
0.01	0.56898	735.365
0.55724	0	1149.78
0.56898	0	1149.79
0.55724	0.005	1149.78
0.56898	0.005	1149.79
0.55724	0.01	1149.78
0.56898	0.01	1149.79
0	0.58092	389.442
0.005	0.58092	562.403
0.01	0.58092	735.365
0	0.59286	389.442
0.005	0.59286	562.403
0.01	0.59286	735.365
0.58092	0	1149.79
0.59286	0	1149.8
0.58092	0.005	1149.79
0.59286	0.005	1149.8
0.58092	0.01	1149.8
0.59286	0.01	1149.8
0	0.605	389.442
0.005	0.605	562.403
0.01	0.605	735.365
0	0.61714	389.443
0.005	0.61714	562.404
0.01	0.61714	735.364
0.605	0	1149.8
0.61714	0	1149.81
0.605	0.005	1149.8
0.61714	0.005	1149.81
0.605	0.01	1149.81
0.61714	0.01	1149.81
0	0.62949	389.443
0.005	0.62949	562.404
0.01	0.62949	735.364
0	0.64184	389.443
0.005	0.64184	562.404
0.01	0.64184	735.364
0.62949	0	1149.81
0.64184	0	1149.82
0.62949	0.005	1149.81
0.64184	0.005	1149.82
0.62949	0.01	1149.81
0.64184	0.01	1149.82
0	0.65439	389.443
0.005	0.65439	562.404
0.01	0.65439	735.364
0	0.66694	389.444
0.005	0.66694	562.404
0.01	0.66694	735.364
0.65439	0	1149.82
0.66694	0	1149.83
0.65439	0.005	1149.82
0.66694	0.005	1149.83
0.65439	0.01	1149.82
0.66694	0.01	1149.83
0	0.67969	389.444
0.005	0.67969	562.404
0.01	0.67969	735.364
0	0.69245	389.444
0.005	0.69245	562.404
0.01	0.69245	735.364
0.67969	0	1149.83
0.69245	0	1149.83
0.67969	0.005	1149.83
0.69245	0.005	1149.84
0.67969	0.01	1149.83
0.69245	0.01	1149.84
0	0.70541	389.444
0.005	0.70541	562.404
0.01	0.70541	735.363
0	0.71837	389.444
0.005	0.71837	562.404
0.01	0.71837	735.363
0.70541	0	1149.84
0.71837	0	1149.84
0.70541	0.005	1149.84
0.71837	0.005	1149.84
0.70541	0.01	1149.84
0.71837	0.01	1149.84
0	0.73153	389.445
0.005	0.73153	562.404
0.01	0.73153	735.363
0	0.74469	389.445
0.005	0.74469	562.404
0.01	0.74469	735.363
0.73153	0	1149.85
0.74469	0	1149.85
0.73153	0.005	1149.85
0.74469	0.005	1149.85
0.73153	0.01	1149.85
0.74469	0.01	1149.85
0	0.75806	389.445
0.005	0.75806	562.404
0.01	0.75806	735.363
0	0.77143	389.445
0.005	0.77143	562.404
0.01	0.77143	735.363
0.75806	0	1149.85
0.77143	0	1149.86
0.75806	0.005	1149.85
0.77143	0.005	1149.86
0.75806	0.01	1149.86
0.77143	0.01	1149.86
0	0.785	389.445
0.005	0.785	562.404
0.01	0.785	735.363
0	0.79857	389.446
0.005	0.79857	562.404
0.01	0.79857	735.363
0.785	0	1149.86
0.79857	0	1149.86
0.785	0.005	1149.86
0.79857	0.005	1149.87
0.785	0.01	1149.86
0.79857	0.01	1149.87
0	0.81235	389.446
0.005	0.81235	562.404
0.01	0.81235	735.363
0	0.82612	389.446
0.005	0.82612	562.404
0.01	0.82612	735.363
0.81235	0	1149.87
0.82612	0	1149.87
0.81235	0.005	1149.87
0.82612	0.005	1149.87
0.81235	0.01	1149.87
0.82612	0.01	1149.87
0	0.8401	389.446
0.005	0.8401	562.404
0.01	0.8401	735.363
0	0.85408	389.446
0.005	0.85408	562.404
0.01	0.85408	735.362
0.8401	0	1149.87
0.85408	0	1149.88
0.8401	0.005	1149.87
0.85408	0.005	1149.88
0.8401	0.01	1149.88
0.85408	0.01	1149.88
0	0.86827	389.446
0.005	0.86827	562.404
0.01	0.86827	735.362
0	0.88245	389.446
0.005	0.88245	562.404
0.01	0.88245	735.362
0.86827	0	1149.88
0.88245	0	1149.88
0.86827	0.005	1149.88
0.88245	0.005	1149.88
0.86827	0.01	1149.88
0.88245	0.01	1149.88
0	0.89684	389.447
0.005	0.89684	562.404
0.01	0.89684	735.362
0	0.91122	389.447
0.005	0.91122	562.404
0.01	0.91122	735.362
0.89684	0	1149.89
0.91122	0	1149.89
0.89684	0.005	1149.89
0.91122	0.005	1149.89
0.89684	0.01	1149.89
0.91122	0.01	1149.89
0	0.92582	389.447
0.005	0.92582	562.404
0.01	0.92582	735.362
0	0.94041	389.447
0.005	0.94041	562.404
0.01	0.94041	735.362
0.92582	0	1149.89
0.94041	0	1149.89
0.92582	0.005	1149.89
0.94041	0.005	1149.89
0.92582	0.01	1149.89
0.94041	0.01	1149.89
0	0.9552	389.447
0.005	0.9552	562.405
0.01	0.9552	735.362
0	0.97	389.447
0.005	0.97	562.405
0.01	0.97	735.362
0.9552	0	1149.9
0.97	0	1149.9
0.9552	0.005	1149.9
0.97	0.005	1149.9
0.9552	0.01	1149.9
0.97	0.01	1149.9
0	0.985	389.447
0.005	0.985	562.405
0.01	0.985	735.362
0	1	389.447
0.005	1	562.405
0.01	1	735.362
0.985	0	1149.9
1	0	1149.9
0.985	0.005	1149.9
1	0.005	1149.9
0.985	0.01	1149.9
1	0.01	1149.9
0	1.015	389.447
0.005	1.015	562.405
0.01	1.015	735.362
0	1.03	389.447
0.005	1.03	562.405
0.01	1.03	735.362
1.015	0	1149.91
1.03	0	1149.91
1.015	0.005	1149.91
1.03	0.005	1149.91
1.015	0.01	1149.91
1.03	0.01	1149.91
0	1.0448	389.447
0.005	1.0448	562.405
0.01	1.0448	735.362
0	1.05959	389.447
0.005	1.05959	562.404
0.01	1.05959	735.362
1.0448	0	1149.91
1.05959	0	1149.91
1.0448	0.005	1149.91
1.05959	0.005	1149.91
1.0448	0.01	1149.91
1.05959	0.01	1149.91
0	1.07418	389.447
0.005	1.07418	562.404
0.01	1.07418	735.362
0	1.08878	389.447
0.005	1.08878	562.404
0.01	1.08878	735.362
1.07418	0	1149.91
1.08878	0	1149.92
1.07418	0.005	1149.91
1.08878	0.005	1149.92
1.07418	0.01	1149.92
1.08878	0.01	1149.92
0	1.10316	389.447
0.005	1.10316	562.404
0.01	1.10316	735.362
0	1.11755	389.446
0.005	1.11755	562.404
0.01	1.11755	735.362
1.10316	0	1149.92
1.11755	0	1149.92
1.10316	0.005	1149.92
1.11755	0.005	1149.92
1.10316	0.01	1149.92
1.11755	0.01	1149.92
0	1.13173	389.446
0.005	1.13173	562.404
0.01	1.13173	735.362
0	1.14592	389.446
0.005	1.14592	562.404
0.01	1.14592	735.362
1.13173	0	1149.92
1.14592	0	1149.92
1.13173	0.005	1149.92
1.14592	0.005	1149.92
1.13173	0.01	1149.92
1.14592	0.01	1149.92
0	1.1599	389.446
0.005	1.1599	562.404
0.01	1.1599	735.363
0	1.17388	389.446
0.005	1.17388	562.404
0.01	1.17388	735.363
1.1599	0	1149.93
1.17388	0	1149.93
1.1599	0.005	1149.93
1.17388	0.005	1149.93
1.1599	0.01	1149.93
1.17388	0.01	1149.93
0	1.18765	389.446
0.005	1.18765	562.404
0.01	1.18765	735.363
0	1.20143	389.446
0.005	1.20143	562.404
0.01	1.20143	735.363
1.18765	0	1149.93
1.20143	0	1149.93
1.18765	0.005	1149.93
1.20143	0.005	1149.93
1.18765	0.01	1149.93
1.20143	0.01	1149.93
0	1.215	389.445
0.005	1.215	562.404
0.01	1.215	735.363
0	1.22857	389.445
0.005	1.22857	562.404
0.01	1.22857	735.363
1.215	0	1149.93
1.22857	0	1149.93
1.215	0.005	1149.93
1.22857	0.005	1149.93
1.215	0.01	1149.93
1.22857	0.01	1149.93
0	1.24194	389.445
0.005	1.24194	562.404
0.01	1.24194	735.363
0	1.25531	389.445
0.005	1.25531	562.404
0.01	1.25531	735.363
1.24194	0	1149.93
1.25531	0	1149.94
1.24194	0.005	1149.93
1.25531	0.005	1149.94
1.24194	0.01	1149.93
1.25531	0.01	1149.94
0	1.26847	389.445
0.005	1.26847	562.404
0.01	1.26847	735.363
0	1.28163	389.444
0.005	1.28163	562.404
0.01	1.28163	735.363
1.26847	0	1149.94
1.28163	0	1149.94
1.26847	0.005	1149.94
1.28163	0.005	1149.94
1.26847	0.01	1149.94
1.28163	0.01	1149.94
0	1.29459	389.444
0.005	1.29459	562.404
0.01	1.29459	735.363
0	1.30755	389.444
0.005	1.30755	562.404
0.01	1.30755	735.364
1.29459	0	1149.94
1.30755	0	1149.94
1.29459	0.005	1149.94
1.30755	0.005	1149.94
1.29459	0.01	1149.94
1.30755	0.01	1149.94
0	1.32031	389.444
0.005	1.32031	562.404
0.01	1.32031	735.364
0	1.33306	389.444
0.005	1.33306	562.404
0.01	1.33306	735.364
1.32031	0	1149.94
1.33306	0	1149.94
1.32031	0.005	1149.94
1.33306	0.005	1149.94
1.32031	0.01	1149.94
1.33306	0.01	1149.94
0	1.34561	389.443
0.005	1.34561	562.404
0.01	1.34561	735.364
0	1.35816	389.443
0.005	1.35816	562.404
0.01	1.35816	735.364
1.34561	0	1149.94
1.35816	0	1149.94
1.34561	0.005	1149.94
1.35816	0.005	1149.94
1.34561	0.01	1149.94
1.35816	0.01	1149.94
0	1.37051	389.443
0.005	1.37051	562.404
0.01	1.37051	735.364
0	1.38286	389.443
0.005	1.38286	562.404
0.01	1.38286	735.364
1.37051	0	1149.95
1.38286	0	1149.95
1.37051	0.005	1149.95
1.38286	0.005	1149.95
1.37051	0.01	1149.95
1.38286	0.01	1149.95
0	1.395	389.442
0.005	1.395	562.403
0.01	1.395	735.365
0	1.40714	389.442
0.005	1.40714	562.403
0.01	1.40714	735.365
1.395	0	1149.95
1.40714	0	1149.95
1.395	0.005	1149.95
1.40714	0.005	1149.95
1.395	0.01	1149.95
1.40714	0.01	1149.95
0	1.41908	389.442
0.005	1.41908	562.403
0.01	1.41908	735.365
0	1.43102	389.442
0.005	1.43102	562.403
0.01	1.43102	735.365
1.41908	0	1149.95
1.43102	0	1149.95
1.41908	0.005	1149.95
1.43102	0.005	1149.95
1.41908	0.01	1149.95
1.43102	0.01	1149.95
0	1.44276	389.441
0.005	1.44276	562.403
0.01	1.44276	735.365
0	1.45449	389.441
0.005	1.45449	562.403
0.01	1.45449	735.365
1.44276	0	1149.95
1.45449	0	1149.95
1.44276	0.005	1149.95
1.45449	0.005	1149.95
1.44276	0.01	1149.95
1.45449	0.01	1149.95
0	1.46602	389.441
0.005	1.46602	562.403
0.01	1.46602	735.366
0	1.47755	389.44
0.005	1.47755	562.403
0.01	1.47755	735.366
1.46602	0	1149.95
1.47755	0	1149.95
1.46602	0.005	1149.95
1.47755	0.005	1149.95
1.46602	0.01	1149.95
1.47755	0.01	1149.95
0	1.48888	389.44
0.005	1.48888	562.403
0.01	1.48888	735.366
0	1.5002	389.44
0.005	1.5002	562.403
0.01	1.5002	735.366
1.48888	0	1149.95
1.5002	0	1149.95
1.48888	0.005	1149.95
1.5002	0.005	1149.95
1.48888	0.01	1149.95
1.5002	0.01	1149.96
0	1.51133	389.439
0.005	1.51133	562.403
0.01	1.51133	735.366
0	1.52245	389.439
0.005	1.52245	562.403
0.01	1.52245	735.367
1.51133	0	1149.96
1.52245	0	1149.96
1.51133	0.005	1149.96
1.52245	0.005	1149.96
1.51133	0.01	1149.96
1.52245	0.01	1149.96
0	1.53337	389.438
0.005	1.53337	562.403
0.01	1.53337	735.367
0	1.54429	389.438
0.005	1.54429	562.402
0.01	1.54429	735.367
1.53337	0	1149.96
1.54429	0	1149.96
1.53337	0.005	1149.96
1.54429	0.005	1149.96
1.53337	0.01	1149.96
1.54429	0.01	1149.96
0	1.555	389.437
0.005	1.555	562.402
0.01	1.555	735.367
0	1.56571	389.437
0.005	1.56571	562.402
0.01	1.56571	735.368
1.555	0	1149.96
1.56571	0	1149.96
1.555	0.005	1149.96
1.56571	0.005	1149.96
1.555	0.01	1149.96
1.56571	0.01	1149.96
0	1.57622	389.436
0.005	1.57622	562.402
0.01	1.57622	735.368
0	1.58673	389.436
0.005	1.58673	562.402
0.01	1.58673	735.368
1.57622	0	1149.96
1.58673	0	1149.96
1.57622	0.005	1149.96
1.58673	0.005	1149.96
1.57622	0.01	1149.96
1.58673	0.01	1149.96
0	1.59704	389.435
0.005	1.59704	562.402
0.01	1.59704	735.369
0	1.60735	389.435
0.005	1.60735	562.402
0.01	1.60735	735.369
1.59704	0	1149.96
1.60735	0	1149.96
1.59704	0.005	1149.96
1.60735	0.005	1149.96
1.59704	0.01	1149.96
1.60735	0.01	1149.96
0	1.61745	389.434
0.005	1.61745	562.402
0.01	1.61745	735.369
0	1.62755	389.434
0.005	1.62755	562.402
0.01	1.62755	735.37
1.61745	0	1149.96
1.62755	0	1149.96
1.61745	0.005	1149.96
1.62755	0.005	1149.96
1.61745	0.01	1149.96
1.62755	0.01	1149.96
0	1.63745	389.433
0.005	1.63745	562.402
0.01	1.63745	735.37
0	1.64735	389.432
0.005	1.64735	562.401
0.01	1.64735	735.37
1.63745	0	1149.96
1.64735	0	1149.96
1.63745	0.005	1149.96
1.64735	0.005	1149.96
1.63745	0.01	1149.96
1.64735	0.01	1149.96
0	1.65704	389.432
0.005	1.65704	562.401
0.01	1.65704	735.371
0	1.66673	389.431
0.005	1.66673	562.401
0.01	1.66673	735.371
1.65704	0	1149.96
1.66673	0	1149.96
1.65704	0.005	1149.96
1.66673	0.005	1149.96
1.65704	0.01	1149.96
1.66673	0.01	1149.96
0	1.67622	389.43
0.005	1.67622	562.401
0.01	1.67622	735.372
0	1.68571	389.429
0.005	1.68571	562.401
0.01	1.68571	735.372
1.67622	0	1149.96
1.68571	0	1149.96
1.67622	0.005	1149.96
1.68571	0.005	1149.97
1.67622	0.01	1149.96
1.68571	0.01	1149.97
0	1.695	389.429
0.005	1.695	562.401
0.01	1.695	735.373
0	1.70429	389.428
0.005	1.70429	562.401
0.01	1.70429	735.373
1.695	0	1149.97
1.70429	0	1149.97
1.695	0.005	1149.97
1.70429	0.005	1149.97
1.695	0.01	1149.97
1.70429	0.01	1149.97
0	1.71337	389.427
0.005	1.71337	562.4
0.01	1.71337	735.374
0	1.72245	389.426
0.005	1.72245	562.4
0.01	1.72245	735.375
1.71337	0	1149.97
1.72245	0	1149.97
1.71337	0.005	1149.97
1.72245	0.005	1149.97
1.71337	0.01	1149.97
1.72245	0.01	1149.97
0	1.73133	389.425
0.005	1.73133	562.4
0.01	1.73133	735.375
0	1.7402	389.424
0.005	1.7402	562.4
0.01	1.7402	735.376
1.73133	0	1149.97
1.7402	0	1149.97
1.73133	0.005	1149.97
1.7402	0.005	1149.97
1.73133	0.01	1149.97
1.7402	0.01	1149.97
0	1.74888	389.423
0.005	1.74888	562.4
0.01	1.74888	735.377
0	1.75755	389.422
0.005	1.75755	562.4
0.01	1.75755	735.377
1.74888	0	1149.97
1.75755	0	1149.97
1.74888	0.005	1149.97
1.75755	0.005	1149.97
1.74888	0.01	1149.97
1.75755	0.01	1149.97
0	1.76602	389.421
0.005	1.76602	562.399
0.01	1.76602	735.378
0	1.77449	389.42
0.005	1.77449	562.399
0.01	1.77449	735.379
1.76602	0	1149.97
1.77449	0	1149.97
1.76602	0.005	1149.97
1.77449	0.005	1149.97
1.76602	0.01	1149.97
1.77449	0.01	1149.97
0	1.78276	389.418
0.005	1.78276	562.399
0.01	1.78276	735.38
0	1.79102	389.417
0.005	1.79102	562.399
0.01	1.79102	735.381
1.78276	0	1149.97
1.79102	0	1149.97
1.78276	0.005	1149.97
1.79102	0.005	1149.97
1.78276	0.01	1149.97
1.79102	0.01	1149.97
0	1.79908	389.416
0.005	1.79908	562.399
0.01	1.79908	735.382
0	1.80714	389.414
0.005	1.80714	562.399
0.01	1.80714	735.383
1.79908	0	1149.97
1.80714	0	1149.97
1.79908	0.005	1149.97
1.80714	0.005	1149.97
1.79908	0.01	1149.97
1.80714	0.01	1149.97
0	1.815	389.413
0.005	1.815	562.399
0.01	1.815	735.385
0	1.82286	389.411
0.005	1.82286	562.399
0.01	1.82286	735.386
1.815	0	1149.97
1.82286	0	1149.97
1.815	0.005	1149.97
1.82286	0.005	1149.97
1.815	0.01	1149.97
1.82286	0.01	1149.97
0	1.83051	389.41
0.005	1.83051	562.399
0.01	1.83051	735.387
0	1.83816	389.408
0.005	1.83816	562.399
0.01	1.83816	735.389
1.83051	0	1149.97
1.83816	0	1149.97
1.83051	0.005	1149.97
1.83816	0.005	1149.97
1.83051	0.01	1149.97
1.83816	0.01	1149.97
0	1.84561	389.407
0.005	1.84561	562.399
0.01	1.84561	735.391
0	1.85306	389.405
0.005	1.85306	562.399
0.01	1.85306	735.392
1.84561	0	1149.97
1.85306	0	1149.97
1.84561	0.005	1149.97
1.85306	0.005	1149.97
1.84561	0.01	1149.97
1.85306	0.01	1149.97
0	1.86031	389.403
0.005	1.86031	562.399
0.01	1.86031	735.395
0	1.86755	389.401
0.005	1.86755	562.399
0.01	1.86755	735.397
1.86031	0	1149.97
1.86755	0	1149.97
1.86031	0.005	1149.97
1.86755	0.005	1149.97
1.86031	0.01	1149.97
1.86755	0.01	1149.97
0	1.87459	389.4
0.005	1.87459	562.399
0.01	1.87459	735.399
0	1.88163	389.398
0.005	1.88163	562.4
0.01	1.88163	735.402
1.87459	0	1149.97
1.88163	0	1149.97
1.87459	0.005	1149.97
1.88163	0.005	1149.97
1.87459	0.01	1149.97
1.88163	0.01	1149.97
0	1.88847	389.396
0.005	1.88847	562.4
0.01	1.88847	735.405
0	1.89531	389.395
0.005	1.89531	562.401
0.01	1.89531	735.408
1.88847	0	1149.97
1.89531	0	1149.97
1.88847	0.005	1149.97
1.89531	0.005	1149.97
1.88847	0.01	1149.97
1.89531	0.01	1149.97
0	1.90194	389.393
0.005	1.90194	562.402
0.01	1.90194	735.411
0	1.90857	389.392
0.005	1.90857	562.403
0.01	1.90857	735.415
1.90194	0	1149.97
1.90857	0	1149.97
1.90194	0.005	1149.97
1.90857	0.005	1149.97
1.90194	0.01	1149.97
1.90857	0.01	1149.97
0	1.915	389.39
0.005	1.915	562.405
0.01	1.915	735.419
0	1.92143	389.389
0.005	1.92143	562.406
0.01	1.92143	735.424
1.915	0	1149.97
1.92143	0	1149.97
1.915	0.005	1149.97
1.92143	0.005	1149.97
1.915	0.01	1149.97
1.92143	0.01	1149.97
0	1.92765	389.389
0.005	1.92765	562.409
0.01	1.92765	735.429
0	1.93388	389.388
0.005	1.93388	562.411
0.01	1.93388	735.435
1.92765	0	1149.97
1.93388	0	1149.97
1.92765	0.005	1149.97
1.93388	0.005	1149.97
1.92765	0.01	1149.97
1.93388	0.01	1149.98
0	1.9399	389.388
0.005	1.9399	562.415
0.01	1.9399	735.442
0	1.94592	389.388
0.005	1.94592	562.419
0.01	1.94592	735.449
1.9399	0	1149.98
1.94592	0	1149.98
1.9399	0.005	1149.98
1.94592	0.005	1149.98
1.9399	0.01	1149.98
1.94592	0.01	1149.98
0	1.95173	389.39
0.005	1.95173	562.424
0.01	1.95173	735.458
0	1.95755	389.392
0.005	1.95755	562.43
0.01	1.95755	735.467
1.95173	0	1149.98
1.95755	0	1149.98
1.95173	0.005	1149.98
1.95755	0.005	1149.98
1.95173	0.01	1149.98
1.95755	0.01	1149.98
0	1.96316	389.396
0.005	1.96316	562.438
0.01	1.96316	735.479
0	1.96878	389.401
0.005	1.96878	562.446
0.01	1.96878	735.492
1.96316	0	1149.98
1.96878	0	1149.98
1.96316	0.005	1149.98
1.96878	0.005	1149.98
1.96316	0.01	1149.98
1.96878	0.01	1149.98
0	1.97418	389.414
0.005	1.97418	562.459
0.01	1.97418	735.505
0	1.97959	389.427
0.005	1.97959	562.473
0.01	1.97959	735.519
1.97418	0	1149.98
1.97959	0	1149.98
1.97418	0.005	1149.98
1.97959	0.005	1149.98
1.97418	0.01	1149.98
1.97959	0.01	1149.98
0	1.9848	389.427
0.005	1.9848	562.505
0.01	1.9848	735.583
0	1.99	389.427
0.005	1.99	562.537
0.01	1.99	735.647
1.9848	0	1149.98
1.99	0	1149.98
1.9848	0.005	1149.98
1.99	0.005	1149.98
1.9848	0.01	1149.98
1.99	0.01	1149.98
0	1.995	390.94
0.005	1.995	563.382
0.01	1.995	735.824
0	2	392.453
0.005	2	564.227
0.01	2	736.001
1.995	0	1149.98
2	0	1149.98
1.995	0.005	1149.98
2	0.005	1149.98
1.995	0.01	1149.98
2	0.01	1149.98
0.0152	1.99	863.328
0.02041	1.99	991.009
0.0152	1.995	863.4
0.02041	1.995	990.975
0.0152	2	863.471
0.02041	2	990.942
1.99	0.0152	1149.98
1.995	0.0152	1149.98
2	0.0152	1149.98
1.99	0.02041	1149.98
1.995	0.02041	1149.98
2	0.02041	1149.98
0.02582	1.99	1042.33
0.03122	1.99	1093.65
0.02582	1.995	1042.3
0.03122	1.995	1093.62
0.02582	2	1042.27
0.03122	2	1093.6
1.99	0.02582	1149.98
1.995	0.02582	1149.98
2	0.02582	1149.98
1.99	0.03122	1149.98
1.995	0.03122	1149.98
2	0.03122	1149.98
0.03684	1.99	1112.12
0.04245	1.99	1130.6
0.03684	1.995	1112.11
0.04245	1.995	1130.59
0.03684	2	1112.09
0.04245	2	1130.57
1.99	0.03684	1149.98
1.995	0.03684	1149.98
2	0.03684	1149.98
1.99	0.04245	1149.98
1.995	0.04245	1149.98
2	0.04245	1149.98
0.04827	1.99	1136.83
0.05408	1.99	1143.06
0.04827	1.995	1136.82
0.05408	1.995	1143.05
0.04827	2	1136.81
0.05408	2	1143.04
1.99	0.04827	1149.98
1.995	0.04827	1149.98
2	0.04827	1149.98
1.99	0.05408	1149.98
1.995	0.05408	1149.98
2	0.05408	1149.98
0.0601	1.99	1145.08
0.06612	1.99	1147.1
0.0601	1.995	1145.07
0.06612	1.995	1147.09
0.0601	2	1145.07
0.06612	2	1147.09
1.99	0.0601	1149.98
1.995	0.0601	1149.98
2	0.0601	1149.98
1.99	0.06612	1149.98
1.995	0.06612	1149.98
2	0.06612	1149.98
0.07235	1.99	1147.75
0.07857	1.99	1148.4
0.07235	1.995	1147.74
0.07857	1.995	1148.39
0.07235	2	1147.74
0.07857	2	1148.39
1.99	0.07235	1149.98
1.995	0.07235	1149.98
2	0.07235	1149.98
1.99	0.07857	1149.98
1.995	0.07857	1149.98
2	0.07857	1149.98
0.085	1.99	1148.62
0.09143	1.99	1148.84
0.085	1.995	1148.62
0.09143	1.995	1148.84
0.085	2	1148.61
0.09143	2	1148.83
1.99	0.085	1149.98
1.995	0.085	1149.98
2	0.085	1149.98
1.99	0.09143	1149.98
1.995	0.09143	1149.98
2	0.09143	1149.98
0.09806	1.99	1148.93
0.10469	1.99	1149.02
0.09806	1.995	1148.93
0.10469	1.995	1149.02
0.09806	2	1148.92
0.10469	2	1149.01
1.99	0.09806	1149.98
1.995	0.09806	1149.98
2	0.09806	1149.98
1.99	0.10469	1149.98
1.995	0.10469	1149.98
2	0.10469	1149.98
0.11153	1.99	1149.07
0.11837	1.99	1149.12
0.11153	1.995	1149.07
0.11837	1.995	1149.12
0.11153	2	1149.06
0.11837	2	1149.11
1.99	0.11153	1149.98
1.995	0.11153	1149.98
2	0.11153	1149.98
1.99	0.11837	1149.98
1.995	0.11837	1149.98
2	0.11837	1149.98
0.12541	1.99	1149.16
0.13245	1.99	1149.19
0.12541	1.995	1149.15
0.13245	1.995	1149.19
0.12541	2	1149.15
0.13245	2	1149.18
1.99	0.12541	1149.98
1.995	0.12541	1149.98
2	0.12541	1149.98
1.99	0.13245	1149.98
1.995	0.13245	1149.98
2	0.13245	1149.98
0.13969	1.99	1149.22
0.14694	1.99	1149.25
0.13969	1.995	1149.22
0.14694	1.995	1149.25
0.13969	2	1149.21
0.14694	2	1149.24
1.99	0.13969	1149.98
1.995	0.13969	1149.98
2	0.13969	1149.98
1.99	0.14694	1149.98
1.995	0.14694	1149.98
2	0.14694	1149.98
0.15439	1.99	1149.28
0.16184	1.99	1149.3
0.15439	1.995	1149.27
0.16184	1.995	1149.3
0.15439	2	1149.27
0.16184	2	1149.3
1.99	0.15439	1149.98
1.995	0.15439	1149.98
2	0.15439	1149.98
1.99	0.16184	1149.98
1.995	0.16184	1149.98
2	0.16184	1149.98
0.16949	1.99	1149.33
0.17714	1.99	1149.35
0.16949	1.995	1149.32
0.17714	1.995	1149.35
0.16949	2	1149.32
0.17714	2	1149.34
1.99	0.16949	1149.98
1.995	0.16949	1149.98
2	0.16949	1149.98
1.99	0.17714	1149.98
1.995	0.17714	1149.98
2	0.17714	1149.98
0.185	1.99	1149.37
0.19286	1.99	1149.39
0.185	1.995	1149.37
0.19286	1.995	1149.39
0.185	2	1149.37
0.19286	2	1149.39
1.99	0.185	1149.98
1.995	0.185	1149.98
2	0.185	1149.98
1.99	0.19286	1149.98
1.995	0.19286	1149.98
2	0.19286	1149.98
0.20092	1.99	1149.41
0.20898	1.99	1149.43
0.20092	1.995	1149.41
0.20898	1.995	1149.43
0.20092	2	1149.41
0.20898	2	1149.42
1.99	0.20092	1149.98
1.995	0.20092	1149.98
2	0.20092	1149.98
1.99	0.20898	1149.98
1.995	0.20898	1149.98
2	0.20898	1149.98
0.21724	1.99	1149.45
0.22551	1.99	1149.47
0.21724	1.995	1149.45
0.22551	1.995	1149.46
0.21724	2	1149.44
0.22551	2	1149.46
1.99	0.21724	1149.98
1.995	0.21724	1149.98
2	0.21724	1149.98
1.99	0.22551	1149.98
1.995	0.22551	1149.98
2	0.22551	1149.98
0.23398	1.99	1149.48
0.24245	1.99	1149.5
0.23398	1.995	1149.48
0.24245	1.995	1149.49
0.23398	2	1149.48
0.24245	2	1149.49
1.99	0.23398	1149.98
1.995	0.23398	1149.98
2	0.23398	1149.98
1.99	0.24245	1149.98
1.995	0.24245	1149.98
2	0.24245	1149.98
0.25112	1.99	1149.51
0.2598	1.99	1149.53
0.25112	1.995	1149.51
0.2598	1.995	1149.52
0.25112	2	1149.51
0.2598	2	1149.52
1.99	0.25112	1149.98
1.995	0.25112	1149.98
2	0.25112	1149.98
1.99	0.2598	1149.98
1.995	0.2598	1149.98
2	0.2598	1149.98
0.26867	1.99	1149.54
0.27755	1.99	1149.55
0.26867	1.995	1149.54
0.27755	1.995	1149.55
0.26867	2	1149.54
0.27755	2	1149.55
1.99	0.26867	1149.98
1.995	0.26867	1149.98
2	0.26867	1149.98
1.99	0.27755	1149.98
1.995	0.27755	1149.98
2	0.27755	1149.98
0.28663	1.99	1149.57
0.29571	1.99	1149.58
0.28663	1.995	1149.56
0.29571	1.995	1149.58
0.28663	2	1149.56
0.29571	2	1149.58
1.99	0.28663	1149.98
1.995	0.28663	1149.98
2	0.28663	1149.98
1.99	0.29571	1149.98
1.995	0.29571	1149.98
2	0.29571	1149.98
0.305	1.99	1149.59
0.31429	1.99	1149.6
0.305	1.995	1149.59
0.31429	1.995	1149.6
0.305	2	1149.59
0.31429	2	1149.6
1.99	0.305	1149.98
1.995	0.305	1149.98
2	0.305	1149.98
1.99	0.31429	1149.98
1.995	0.31429	1149.98
2	0.31429	1149.98
0.32378	1.99	1149.61
0.33327	1.99	1149.62
0.32378	1.995	1149.61
0.33327	1.995	1149.62
0.32378	2	1149.61
0.33327	2	1149.62
1.99	0.32378	1149.98
1.995	0.32378	1149.98
2	0.32378	1149.98
1.99	0.33327	1149.98
1.995	0.33327	1149.98
2	0.33327	1149.98
0.34296	1.99	1149.63
0.35265	1.99	1149.64
0.34296	1.995	1149.63
0.35265	1.995	1149.64
0.34296	2	1149.63
0.35265	2	1149.64
1.99	0.34296	1149.98
1.995	0.34296	1149.98
2	0.34296	1149.98
1.99	0.35265	1149.98
1.995	0.35265	1149.98
2	0.35265	1149.98
0.36255	1.99	1149.65
0.37245	1.99	1149.66
0.36255	1.995	1149.65
0.37245	1.995	1149.66
0.36255	2	1149.65
0.37245	2	1149.66
1.99	0.36255	1149.98
1.995	0.36255	1149.98
2	0.36255	1149.98
1.99	0.37245	1149.98
1.995	0.37245	1149.98
2	0.37245	1149.98
0.38255	1.99	1149.67
0.39265	1.99	1149.68
0.38255	1.995	1149.67
0.39265	1.995	1149.68
0.38255	2	1149.67
0.39265	2	1149.68
1.99	0.38255	1149.98
1.995	0.38255	1149.98
2	0.38255	1149.98
1.99	0.39265	1149.98
1.995	0.39265	1149.98
2	0.39265	1149.98
0.40296	1.99	1149.69
0.41327	1.99	1149.7
0.40296	1.995	1149.69
0.41327	1.995	1149.7
0.40296	2	1149.69
0.41327	2	1149.7
1.99	0.40296	1149.98
1.995	0.40296	1149.98
2	0.40296	1149.98
1.99	0.41327	1149.98
1.995	0.41327	1149.98
2	0.41327	1149.98
0.42378	1.99	1149.71
0.43429	1.99	1149.71
0.42378	1.995	1149.7
0.43429	1.995	1149.71
0.42378	2	1149.7
0.43429	2	1149.71
1.99	0.42378	1149.98
1.995	0.42378	1149.98
2	0.42378	1149.98
1.99	0.43429	1149.98
1.995	0.43429	1149.98
2	0.43429	1149.98
0.445	1.99	1149.72
0.45571	1.99	1149.73
0.445	1.995	1149.72
0.45571	1.995	1149.73
0.445	2	1149.72
0.45571	2	1149.73
1.99	0.445	1149.98
1.995	0.445	1149.98
2	0.445	1149.98
1.99	0.45571	1149.98
1.995	0.45571	1149.98
2	0.45571	1149.98
0.46663	1.99	1149.74
0.47755	1.99	1149.74
0.46663	1.995	1149.73
0.47755	1.995	1149.74
0.46663	2	1149.73
0.47755	2	1149.74
1.99	0.46663	1149.98
1.995	0.46663	1149.98
2	0.46663	1149.98
1.99	0.47755	1149.98
1.995	0.47755	1149.98
2	0.47755	1149.98
0.48867	1.99	1149.75
0.4998	1.99	1149.76
0.48867	1.995	1149.75
0.4998	1.995	1149.75
0.48867	2	1149.75
0.4998	2	1149.75
1.99	0.48867	1149.98
1.995	0.48867	1149.98
2	0.48867	1149.98
1.99	0.4998	1149.98
1.995	0.4998	1149.98
2	0.4998	1149.98
0.51112	1.99	1149.76
0.52245	1.99	1149.77
0.51112	1.995	1149.76
0.52245	1.995	1149.77
0.51112	2	1149.76
0.52245	2	1149.77
1.99	0.51112	1149.98
1.995	0.51112	1149.98
2	0.51112	1149.98
1.99	0.52245	1149.98
1.995	0.52245	1149.98
2	0.52245	1149.98
0.53398	1.99	1149.77
0.54551	1.99	1149.78
0.53398	1.995	1149.77
0.54551	1.995	1149.78
0.53398	2	1149.77
0.54551	2	1149.78
1.99	0.53398	1149.98
1.995	0.53398	1149.98
2	0.53398	1149.98
1.99	0.54551	1149.98
1.995	0.54551	1149.98
2	0.54551	1149.98
0.55724	1.99	1149.78
0.56898	1.99	1149.79
0.55724	1.995	1149.78
0.56898	1.995	1149.79
0.55724	2	1149.78
0.56898	2	1149.79
1.99	0.55724	1149.98
1.995	0.55724	1149.98
2	0.55724	1149.98
1.99	0.56898	1149.98
1.995	0.56898	1149.98
2	0.56898	1149.98
0.58092	1.99	1149.8
0.59286	1.99	1149.8
0.58092	1.995	1149.79
0.59286	1.995	1149.8
0.58092	2	1149.79
0.59286	2	1149.8
1.99	0.58092	1149.98
1.995	0.58092	1149.98
2	0.58092	1149.98
1.99	0.59286	1149.98
1.995	0.59286	1149.98
2	0.59286	1149.98
0.605	1.99	1149.81
0.61714	1.99	1149.81
0.605	1.995	1149.8
0.61714	1.995	1149.81
0.605	2	1149.8
0.61714	2	1149.81
1.99	0.605	1149.98
1.995	0.605	1149.98
2	0.605	1149.98
1.99	0.61714	1149.98
1.995	0.61714	1149.98
2	0.61714	1149.98
0.62949	1.99	1149.81
0.64184	1.99	1149.82
0.62949	1.995	1149.81
0.64184	1.995	1149.82
0.62949	2	1149.81
0.64184	2	1149.82
1.99	0.62949	1149.98
1.995	0.62949	1149.98
2	0.62949	1149.98
1.99	0.64184	1149.98
1.995	0.64184	1149.98
2	0.64184	1149.98
0.65439	1.99	1149.82
0.66694	1.99	1149.83
0.65439	1.995	1149.82
0.66694	1.995	1149.83
0.65439	2	1149.82
0.66694	2	1149.83
1.99	0.65439	1149.98
1.995	0.65439	1149.98
2	0.65439	1149.98
1.99	0.66694	1149.98
1.995	0.66694	1149.98
2	0.66694	1149.98
0.67969	1.99	1149.83
0.69245	1.99	1149.84
0.67969	1.995	1149.83
0.69245	1.995	1149.84
0.67969	2	1149.83
0.69245	2	1149.83
1.99	0.67969	1149.98
1.995	0.67969	1149.98
2	0.67969	1149.98
1.99	0.69245	1149.98
1.995	0.69245	1149.98
2	0.69245	1149.98
0.70541	1.99	1149.84
0.71837	1.99	1149.84
0.70541	1.995	1149.84
0.71837	1.995	1149.84
0.70541	2	1149.84
0.71837	2	1149.84
1.99	0.70541	1149.98
1.995	0.70541	1149.98
2	0.70541	1149.98
1.99	0.71837	1149.98
1.995	0.71837	1149.98
2	0.71837	1149.98
0.73153	1.99	1149.85
0.74469	1.99	1149.85
0.73153	1.995	1149.85
0.74469	1.995	1149.85
0.73153	2	1149.85
0.74469	2	1149.85
1.99	0.73153	1149.98
1.995	0.73153	1149.98
2	0.73153	1149.98
1.99	0.74469	1149.98
1.995	0.74469	1149.98
2	0.74469	1149.98
0.75806	1.99	1149.86
0.77143	1.99	1149.86
0.75806	1.995	1149.85
0.77143	1.995	1149.86
0.75806	2	1149.85
0.77143	2	1149.86
1.99	0.75806	1149.98
1.995	0.75806	1149.98
2	0.75806	1149.98
1.99	0.77143	1149.98
1.995	0.77143	1149.98
2	0.77143	1149.98
0.785	1.99	1149.86
0.79857	1.99	1149.87
0.785	1.995	1149.86
0.79857	1.995	1149.87
0.785	2	1149.86
0.79857	2	1149.86
1.99	0.785	1149.98
1.995	0.785	1149.98
2	0.785	1149.98
1.99	0.79857	1149.98
1.995	0.79857	1149.98
2	0.79857	1149.98
0.81235	1.99	1149.87
0.82612	1.99	1149.87
0.81235	1.995	1149.87
0.82612	1.995	1149.87
0.81235	2	1149.87
0.82612	2	1149.87
1.99	0.81235	1149.98
1.995	0.81235	1149.98
2	0.81235	1149.98
1.99	0.82612	1149.98
1.995	0.82612	1149.98
2	0.82612	1149.98
0.8401	1.99	1149.88
0.85408	1.99	1149.88
0.8401	1.995	1149.87
0.85408	1.995	1149.88
0.8401	2	1149.87
0.85408	2	1149.88
1.99	0.8401	1149.98
1.995	0.8401	1149.98
2	0.8401	1149.98
1.99	0.85408	1149.98
1.995	0.85408	1149.98
2	0.85408	1149.98
0.86827	1.99	1149.88
0.88245	1.99	1149.88
0.86827	1.995	1149.88
0.88245	1.995	1149.88
0.86827	2	1149.88
0.88245	2	1149.88
1.99	0.86827	1149.98
1.995	0.86827	1149.98
2	0.86827	1149.98
1.99	0.88245	1149.98
1.995	0.88245	1149.98
2	0.88245	1149.98
0.89684	1.99	1149.89
0.91122	1.99	1149.89
0.89684	1.995	1149.89
0.91122	1.995	1149.89
0.89684	2	1149.89
0.91122	2	1149.89
1.99	0.89684	1149.98
1.995	0.89684	1149.98
2	0.89684	1149.98
1.99	0.91122	1149.98
1.995	0.91122	1149.98
2	0.91122	1149.98
0.92582	1.99	1149.89
0.94041	1.99	1149.89
0.92582	1.995	1149.89
0.94041	1.995	1149.89
0.92582	2	1149.89
0.94041	2	1149.89
1.99	0.92582	1149.98
1.995	0.92582	1149.98
2	0.92582	1149.98
1.99	0.94041	1149.98
1.995	0.94041	1149.98
2	0.94041	1149.98
0.9552	1.99	1149.9
0.97	1.99	1149.9
0.9552	1.995	1149.9
0.97	1.995	1149.9
0.9552	2	1149.9
0.97	2	1149.9
1.99	0.9552	1149.98
1.995	0.9552	1149.98
2	0.9552	1149.98
1.99	0.97	1149.98
1.995	0.97	1149.98
2	0.97	1149.98
0.985	1.99	1149.9
1	1.99	1149.9
0.985	1.995	1149.9
1	1.995	1149.9
0.985	2	1149.9
1	2	1149.9
1.99	0.985	1149.98
1.995	0.985	1149.98
2	0.985	1149.98
1.99	1	1149.98
1.995	1	1149.98
2	1	1149.98
1.015	1.99	1149.91
1.03	1.99	1149.91
1.015	1.995	1149.91
1.03	1.995	1149.91
1.015	2	1149.91
1.03	2	1149.91
1.99	1.015	1149.98
1.995	1.015	1149.98
2	1.015	1149.98
1.99	1.03	1149.98
1.995	1.03	1149.98
2	1.03	1149.98
1.0448	1.99	1149.91
1.05959	1.99	1149.91
1.0448	1.995	1149.91
1.05959	1.995	1149.91
1.0448	2	1149.91
1.05959	2	1149.91
1.99	1.0448	1149.98
1.995	1.0448	1149.98
2	1.0448	1149.98
1.99	1.05959	1149.98
1.995	1.05959	1149.98
2	1.05959	1149.98
1.07418	1.99	1149.92
1.08878	1.99	1149.92
1.07418	1.995	1149.91
1.08878	1.995	1149.92
1.07418	2	1149.91
1.08878	2	1149.92
1.99	1.07418	1149.98
1.995	1.07418	1149.98
2	1.07418	1149.98
1.99	1.08878	1149.98
1.995	1.08878	1149.98
2	1.08878	1149.98
1.10316	1.99	1149.92
1.11755	1.99	1149.92
1.10316	1.995	1149.92
1.11755	1.995	1149.92
1.10316	2	1149.92
1.11755	2	1149.92
1.99	1.10316	1149.98
1.995	1.10316	1149.98
2	1.10316	1149.98
1.99	1.11755	1149.98
1.995	1.11755	1149.98
2	1.11755	1149.98
1.13173	1.99	1149.92
1.14592	1.99	1149.92
1.13173	1.995	1149.92
1.14592	1.995	1149.92
1.13173	2	1149.92
1.14592	2	1149.92
1.99	1.13173	1149.98
1.995	1.13173	1149.98
2	1.13173	1149.98
1.99	1.14592	1149.98
1.995	1.14592	1149.98
2	1.14592	1149.98
1.1599	1.99	1149.93
1.17388	1.99	1149.93
1.1599	1.995	1149.93
1.17388	1.995	1149.93
1.1599	2	1149.93
1.17388	2	1149.93
1.99	1.1599	1149.98
1.995	1.1599	1149.98
2	1.1599	1149.98
1.99	1.17388	1149.98
1.995	1.17388	1149.98
2	1.17388	1149.98
1.18765	1.99	1149.93
1.20143	1.99	1149.93
1.18765	1.995	1149.93
1.20143	1.995	1149.93
1.18765	2	1149.93
1.20143	2	1149.93
1.99	1.18765	1149.98
1.995	1.18765	1149.98
2	1.18765	1149.98
1.99	1.20143	1149.98
1.995	1.20143	1149.98
2	1.20143	1149.98
1.215	1.99	1149.93
1.22857	1.99	1149.93
1.215	1.995	1149.93
1.22857	1.995	1149.93
1.215	2	1149.93
1.22857	2	1149.93
1.99	1.215	1149.98
1.995	1.215	1149.98
2	1.215	1149.98
1.99	1.22857	1149.98
1.995	1.22857	1149.98
2	1.22857	1149.98
1.24194	1.99	1149.93
1.25531	1.99	1149.94
1.24194	1.995	1149.93
1.25531	1.995	1149.94
1.24194	2	1149.93
1.25531	2	1149.94
1.99	1.24194	1149.98
1.995	1.24194	1149.98
2	1.24194	1149.98
1.99	1.25531	1149.98
1.995	1.25531	1149.98
2	1.25531	1149.98
1.26847	1.99	1149.94
1.28163	1.99	1149.94
1.26847	1.995	1149.94
1.28163	1.995	1149.94
1.26847	2	1149.94
1.28163	2	1149.94
1.99	1.26847	1149.98
1.995	1.26847	1149.98
2	1.26847	1149.98
1.99	1.28163	1149.98
1.995	1.28163	1149.98
2	1.28163	1149.98
1.29459	1.99	1149.94
1.30755	1.99	1149.94
1.29459	1.995	1149.94
1.30755	1.995	1149.94
1.29459	2	1149.94
1.30755	2	1149.94
1.99	1.29459	1149.98
1.995	1.29459	1149.98
2	1.29459	1149.98
1.99	1.30755	1149.98
1.995	1.30755	1149.98
2	1.30755	1149.98
1.32031	1.99	1149.94
1.33306	1.99	1149.94
1.32031	1.995	1149.94
1.33306	1.995	1149.94
1.32031	2	1149.94
1.33306	2	1149.94
1.99	1.32031	1149.98
1.995	1.32031	1149.98
2	1.32031	1149.98
1.99	1.33306	1149.98
1.995	1.33306	1149.98
2	1.33306	1149.98
1.34561	1.99	1149.94
1.35816	1.99	1149.94
1.34561	1.995	1149.94
1.35816	1.995	1149.94
1.34561	2	1149.94
1.35816	2	1149.94
1.99	1.34561	1149.98
1.995	1.34561	1149.98
2	1.34561	1149.98
1.99	1.35816	1149.98
1.995	1.35816	1149.98
2	1.35816	1149.98
1.37051	1.99	1149.95
1.38286	1.99	1149.95
1.37051	1.995	1149.95
1.38286	1.995	1149.95
1.37051	2	1149.95
1.38286	2	1149.95
1.99	1.37051	1149.98
1.995	1.37051	1149.98
2	1.37051	1149.98
1.99	1.38286	1149.98
1.995	1.38286	1149.98
2	1.38286	1149.98
1.395	1.99	1149.95
1.40714	1.99	1149.95
1.395	1.995	1149.95
1.40714	1.995	1149.95
1.395	2	1149.95
1.40714	2	1149.95
1.99	1.395	1149.98
1.995	1.395	1149.98
2	1.395	1149.98
1.99	1.40714	1149.98
1.995	1.40714	1149.98
2	1.40714	1149.98
1.41908	1.99	1149.95
1.43102	1.99	1149.95
1.41908	1.995	1149.95
1.43102	1.995	1149.95
1.41908	2	1149.95
1.43102	2	1149.95
1.99	1.41908	1149.98
1.995	1.41908	1149.98
2	1.41908	1149.98
1.99	1.43102	1149.98
1.995	1.43102	1149.98
2	1.43102	1149.98
1.44276	1.99	1149.95
1.45449	1.99	1149.95
1.44276	1.995	1149.95
1.45449	1.995	1149.95
1.44276	2	1149.95
1.45449	2	1149.95
1.99	1.44276	1149.98
1.995	1.44276	1149.98
2	1.44276	1149.98
1.99	1.45449	1149.98
1.995	1.45449	1149.98
2	1.45449	1149.98
1.46602	1.99	1149.95
1.47755	1.99	1149.95
1.46602	1.995	1149.95
1.47755	1.995	1149.95
1.46602	2	1149.95
1.47755	2	1149.95
1.99	1.46602	1149.98
1.995	1.46602	1149.98
2	1.46602	1149.98
[truncated: 38,403 more rows]

## Sheet: Figure 4C
Radial position	Axial position	Temperature gradient
cm	cm	Conventional heating	Distributed electrified heating
0.20092	0.20092	1932	2.97048
0.605	0.20092	975	0.9869
1	0.20092	227	0.59707
0.20092	0.605	1463	0.98799
0.605	0.605	830	0.32865
1	0.605	310	0.19882
0.20092	1	1304	0.48436
0.605	1	654	0.16136
1	1	233	0.09761
0.20092	1.40714	1212	0.2614
0.605	1.40714	558	0.08722
1	1.40714	160	0.05276

## Sheet: Figure 4D
Radial position	Axial position	CH4 concentration
cm	cm	mol/L
0	0	44.6429
0.005	0	43.8397
0.01	0	43.0365
0	0.005	44.6429
0.005	0.005	43.8576
0.01	0.005	43.0724
0	0.01	44.6429
0.005	0.01	43.8756
0.01	0.01	43.1084
0	0.0152	44.6429
0.005	0.0152	43.9067
0.01	0.0152	43.1706
0	0.02041	44.6429
0.005	0.02041	43.9378
0.01	0.02041	43.2328
0.0152	0	42.2734
0.02041	0	41.5104
0.0152	0.005	42.3157
0.02041	0.005	41.5589
0.0152	0.01	42.3579
0.02041	0.01	41.6075
0	0.02582	44.6429
0.005	0.02582	43.9718
0.01	0.02582	43.3007
0	0.03122	44.6429
0.005	0.03122	44.0057
0.01	0.03122	43.3686
0.02582	0	40.772
0.03122	0	40.0335
0.02582	0.005	40.8242
0.03122	0.005	40.0894
0.02582	0.01	40.8764
0.03122	0.01	40.1452
0	0.03684	44.6429
0.005	0.03684	44.0389
0.01	0.03684	43.435
0	0.04245	44.6429
0.005	0.04245	44.0722
0.01	0.04245	43.5015
0.03684	0	39.317
0.04245	0	38.6005
0.03684	0.005	39.375
0.04245	0.005	38.6606
0.03684	0.01	39.433
0.04245	0.01	38.7207
0	0.04827	44.6429
0.005	0.04827	44.1032
0.01	0.04827	43.5636
0	0.05408	44.6429
0.005	0.05408	44.1343
0.01	0.05408	43.6258
0.04827	0	37.9047
0.05408	0	37.2089
0.04827	0.005	37.966
0.05408	0.005	37.2714
0.04827	0.01	38.0274
0.05408	0.01	37.334
0	0.0601	44.6429
0.005	0.0601	44.1628
0.01	0.0601	43.6828
0	0.06612	44.6429
0.005	0.06612	44.1913
0.01	0.06612	43.7398
0.0601	0	36.5332
0.06612	0	35.8575
0.0601	0.005	36.5964
0.06612	0.005	35.9214
0.0601	0.01	36.6596
0.06612	0.01	35.9852
0	0.07235	44.6429
0.005	0.07235	44.2171
0.01	0.07235	43.7914
0	0.07857	44.6429
0.005	0.07857	44.2429
0.01	0.07857	43.843
0.07235	0	35.2016
0.07857	0	34.5457
0.07235	0.005	35.2657
0.07857	0.005	34.6101
0.07235	0.01	35.3299
0.07857	0.01	34.6745
0	0.085	44.6429
0.005	0.085	44.2662
0.01	0.085	43.8894
0	0.09143	44.6429
0.005	0.09143	44.2894
0.01	0.09143	43.9359
0.085	0	33.9094
0.09143	0	33.2732
0.085	0.005	33.9738
0.09143	0.005	33.3375
0.085	0.01	34.0382
0.09143	0.01	33.4019
0	0.09806	44.6429
0.005	0.09806	44.3102
0.01	0.09806	43.9775
0	0.10469	44.6429
0.005	0.10469	44.3309
0.01	0.10469	44.019
0.09806	0	32.6562
0.10469	0	32.0393
0.09806	0.005	32.7204
0.10469	0.005	32.1033
0.09806	0.01	32.7846
0.10469	0.01	32.1673
0	0.11153	44.6429
0.005	0.11153	44.3495
0.01	0.11153	44.0561
0	0.11837	44.6429
0.005	0.11837	44.368
0.01	0.11837	44.0932
0.11153	0	31.4418
0.11837	0	30.8443
0.11153	0.005	31.5055
0.11837	0.005	30.9076
0.11153	0.01	31.5691
0.11837	0.01	30.9709
0	0.12541	44.6429
0.005	0.12541	44.3846
0.01	0.12541	44.1263
0	0.13245	44.6429
0.005	0.13245	44.4011
0.01	0.13245	44.1593
0.12541	0	30.2661
0.13245	0	29.6878
0.12541	0.005	30.3289
0.13245	0.005	29.7501
0.12541	0.01	30.3917
0.13245	0.01	29.8125
0	0.13969	44.6429
0.005	0.13969	44.4158
0.01	0.13969	44.1887
0	0.14694	44.6429
0.005	0.14694	44.4305
0.01	0.14694	44.2181
0.13969	0	29.1285
0.14694	0	28.5692
0.13969	0.005	29.1903
0.14694	0.005	28.6305
0.13969	0.01	29.2521
0.14694	0.01	28.6917
0	0.15439	44.6429
0.005	0.15439	44.4435
0.01	0.15439	44.2441
0	0.16184	44.6429
0.005	0.16184	44.4565
0.01	0.16184	44.2702
0.15439	0	28.0287
0.16184	0	27.4882
0.15439	0.005	28.0893
0.16184	0.005	27.5482
0.15439	0.01	28.15
0.16184	0.01	27.6083
0	0.16949	44.6429
0.005	0.16949	44.4681
0.01	0.16949	44.2933
0	0.17714	44.6429
0.005	0.17714	44.4796
0.01	0.17714	44.3164
0.16949	0	26.9662
0.17714	0	26.4442
0.16949	0.005	27.0256
0.17714	0.005	26.5029
0.16949	0.01	27.0849
0.17714	0.01	26.5617
0	0.185	44.6429
0.005	0.185	44.4898
0.01	0.185	44.3368
0	0.19286	44.6429
0.005	0.19286	44.5001
0.01	0.19286	44.3572
0.185	0	25.9404
0.19286	0	25.4367
0.185	0.005	25.9985
0.19286	0.005	25.494
0.185	0.01	26.0565
0.19286	0.01	25.5514
0	0.20092	44.6429
0.005	0.20092	44.5091
0.01	0.20092	44.3753
0	0.20898	44.6429
0.005	0.20898	44.5181
0.01	0.20898	44.3933
0.20092	0	24.9508
0.20898	0	24.4649
0.20092	0.005	25.0074
0.20898	0.005	24.5208
0.20092	0.01	25.0641
0.20898	0.01	24.5768
0	0.21724	44.6429
0.005	0.21724	44.5261
0.01	0.21724	44.4093
0	0.22551	44.6429
0.005	0.22551	44.534
0.01	0.22551	44.4252
0.21724	0	23.9965
0.22551	0	23.5282
0.21724	0.005	24.0518
0.22551	0.005	23.5827
0.21724	0.01	24.107
0.22551	0.01	23.6372
0	0.23398	44.6429
0.005	0.23398	44.541
0.01	0.23398	44.4393
0	0.24245	44.6429
0.005	0.24245	44.5481
0.01	0.24245	44.4533
0.23398	0	23.077
0.24245	0	22.6259
0.23398	0.005	23.1308
0.24245	0.005	22.6789
0.23398	0.01	23.1846
0.24245	0.01	22.732
0	0.25112	44.6429
0.005	0.25112	44.5543
0.01	0.25112	44.4656
0	0.2598	44.6429
0.005	0.2598	44.5604
0.01	0.2598	44.478
0.25112	0	22.1915
0.2598	0	21.7571
0.25112	0.005	22.2438
0.2598	0.005	21.8087
0.25112	0.01	22.2962
0.2598	0.01	21.8604
0	0.26867	44.6429
0.005	0.26867	44.5659
0.01	0.26867	44.4889
0	0.27755	44.6429
0.005	0.27755	44.5713
0.01	0.27755	44.4997
0.26867	0	21.3392
0.27755	0	20.9212
0.26867	0.005	21.39
0.27755	0.005	20.9713
0.26867	0.01	21.4409
0.27755	0.01	21.0215
0	0.28663	44.6429
0.005	0.28663	44.5761
0.01	0.28663	44.5093
0	0.29571	44.6429
0.005	0.29571	44.5808
0.01	0.29571	44.5188
0.28663	0	20.5192
0.29571	0	20.1172
0.28663	0.005	20.5686
0.29571	0.005	20.1659
0.28663	0.01	20.6181
0.29571	0.01	20.2147
0	0.305	44.6429
0.005	0.305	44.585
0.01	0.305	44.5271
0	0.31429	44.6429
0.005	0.31429	44.5892
0.01	0.31429	44.5355
0.305	0	19.7308
0.31429	0	19.3443
0.305	0.005	19.7788
0.31429	0.005	19.3916
0.305	0.01	19.8268
0.31429	0.01	19.4389
0	0.32378	44.6429
0.005	0.32378	44.5928
0.01	0.32378	44.5428
0	0.33327	44.6429
0.005	0.33327	44.5965
0.01	0.33327	44.5501
0.32378	0	18.973
0.33327	0	18.6017
0.32378	0.005	19.0196
0.33327	0.005	18.6476
0.32378	0.01	19.0662
0.33327	0.01	18.6935
0	0.34296	44.6429
0.005	0.34296	44.5997
0.01	0.34296	44.5565
0	0.35265	44.6429
0.005	0.35265	44.6028
0.01	0.35265	44.5628
0.34296	0	18.2451
0.35265	0	17.8884
0.34296	0.005	18.2903
0.35265	0.005	17.933
0.34296	0.01	18.3355
0.35265	0.01	17.9776
0	0.36255	44.6429
0.005	0.36255	44.6056
0.01	0.36255	44.5684
0	0.37245	44.6429
0.005	0.37245	44.6084
0.01	0.37245	44.574
0.36255	0	17.5461
0.37245	0	17.2037
0.36255	0.005	17.59
0.37245	0.005	17.2469
0.36255	0.01	17.6338
0.37245	0.01	17.2901
0	0.38255	44.6429
0.005	0.38255	44.6108
0.01	0.38255	44.5788
0	0.39265	44.6429
0.005	0.39265	44.6133
0.01	0.39265	44.5836
0.38255	0	16.8751
0.39265	0	16.5466
0.38255	0.005	16.9177
0.39265	0.005	16.5885
0.38255	0.01	16.9602
0.39265	0.01	16.6303
0	0.40296	44.6429
0.005	0.40296	44.6154
0.01	0.40296	44.5879
0	0.41327	44.6429
0.005	0.41327	44.6175
0.01	0.41327	44.5921
0.40296	0	16.2314
0.41327	0	15.9162
0.40296	0.005	16.2726
0.41327	0.005	15.9568
0.40296	0.01	16.3139
0.41327	0.01	15.9974
0	0.42378	44.6429
0.005	0.42378	44.6193
0.01	0.42378	44.5957
0	0.43429	44.6429
0.005	0.43429	44.6211
0.01	0.43429	44.5994
0.42378	0	15.6139
0.43429	0	15.3116
0.42378	0.005	15.6539
0.43429	0.005	15.351
0.42378	0.01	15.6939
0.43429	0.01	15.3903
0	0.445	44.6429
0.005	0.445	44.6227
0.01	0.445	44.6025
0	0.45571	44.6429
0.005	0.45571	44.6243
0.01	0.45571	44.6057
0.445	0	15.0219
0.45571	0	14.7321
0.445	0.005	15.0606
0.45571	0.005	14.7702
0.445	0.01	15.0993
0.45571	0.01	14.8083
0	0.46663	44.6429
0.005	0.46663	44.6256
0.01	0.46663	44.6084
0	0.47755	44.6429
0.005	0.47755	44.627
0.01	0.47755	44.6111
0.46663	0	14.4543
0.47755	0	14.1766
0.46663	0.005	14.4919
0.47755	0.005	14.2136
0.46663	0.01	14.5294
0.47755	0.01	14.2505
0	0.48867	44.6429
0.005	0.48867	44.6282
0.01	0.48867	44.6135
0	0.4998	44.6429
0.005	0.4998	44.6294
0.01	0.4998	44.6159
0.48867	0	13.9106
0.4998	0	13.6445
0.48867	0.005	13.9469
0.4998	0.005	13.6803
0.48867	0.01	13.9833
0.4998	0.01	13.716
0	0.51112	44.6429
0.005	0.51112	44.6304
0.01	0.51112	44.6179
0	0.52245	44.6429
0.005	0.52245	44.6314
0.01	0.52245	44.6199
0.51112	0	13.3896
0.52245	0	13.1347
0.51112	0.005	13.4248
0.52245	0.005	13.1694
0.51112	0.01	13.4601
0.52245	0.01	13.2041
0	0.53398	44.6429
0.005	0.53398	44.6322
0.01	0.53398	44.6216
0	0.54551	44.6429
0.005	0.54551	44.6331
0.01	0.54551	44.6234
0.53398	0	12.8906
0.54551	0	12.6465
0.53398	0.005	12.9247
0.54551	0.005	12.6801
0.53398	0.01	12.9589
0.54551	0.01	12.7137
0	0.55724	44.6429
0.005	0.55724	44.6339
0.01	0.55724	44.6249
0	0.56898	44.6429
0.005	0.56898	44.6346
0.01	0.56898	44.6264
0.55724	0	12.4128
0.56898	0	12.1791
0.55724	0.005	12.4459
0.56898	0.005	12.2117
0.55724	0.01	12.479
0.56898	0.01	12.2442
0	0.58092	44.6429
0.005	0.58092	44.6352
0.01	0.58092	44.6277
0	0.59286	44.6429
0.005	0.59286	44.6359
0.01	0.59286	44.6289
0.58092	0	11.9554
0.59286	0	11.7317
0.58092	0.005	11.9875
0.59286	0.005	11.7632
0.58092	0.01	12.0195
0.59286	0.01	11.7948
0	0.605	44.6429
0.005	0.605	44.6364
0.01	0.605	44.63
0	0.61714	44.6429
0.005	0.61714	44.637
0.01	0.61714	44.6311
0.605	0	11.5176
0.61714	0	11.3035
0.605	0.005	11.5486
0.61714	0.005	11.334
0.605	0.01	11.5797
0.61714	0.01	11.3645
0	0.62949	44.6429
0.005	0.62949	44.6374
0.01	0.62949	44.632
0	0.64184	44.6429
0.005	0.64184	44.6379
0.01	0.64184	44.633
0.62949	0	11.0986
0.64184	0	10.8937
0.62949	0.005	11.1286
0.64184	0.005	10.9232
0.62949	0.01	11.1587
0.64184	0.01	10.9528
0	0.65439	44.6429
0.005	0.65439	44.6383
0.01	0.65439	44.6337
0	0.66694	44.6429
0.005	0.66694	44.6387
0.01	0.66694	44.6345
0.65439	0	10.6976
0.66694	0	10.5015
0.65439	0.005	10.7267
0.66694	0.005	10.5302
0.65439	0.01	10.7558
0.66694	0.01	10.5588
0	0.67969	44.6429
0.005	0.67969	44.639
0.01	0.67969	44.6352
0	0.69245	44.6429
0.005	0.69245	44.6394
0.01	0.69245	44.6359
0.67969	0	10.3139
0.69245	0	10.1264
0.67969	0.005	10.3422
0.69245	0.005	10.1541
0.67969	0.01	10.3704
0.69245	0.01	10.1819
0	0.70541	44.6429
0.005	0.70541	44.6397
0.01	0.70541	44.6364
0	0.71837	44.6429
0.005	0.71837	44.6399
0.01	0.71837	44.637
0.70541	0	9.94687
0.71837	0	9.7674
0.70541	0.005	9.9742
0.71837	0.005	9.79429
0.70541	0.01	10.0015
0.71837	0.01	9.82119
0	0.73153	44.6429
0.005	0.73153	44.6402
0.01	0.73153	44.6375
0	0.74469	44.6429
0.005	0.74469	44.6404
0.01	0.74469	44.6379
0.73153	0	9.59569
0.74469	0	9.42399
0.73153	0.005	9.62218
0.74469	0.005	9.45006
0.73153	0.01	9.64866
0.74469	0.01	9.47612
0	0.75806	44.6429
0.005	0.75806	44.6406
0.01	0.75806	44.6383
0	0.77143	44.6429
0.005	0.77143	44.6408
0.01	0.77143	44.6387
0.75806	0	9.25974
0.77143	0	9.09548
0.75806	0.005	9.2854
0.77143	0.005	9.12073
0.75806	0.01	9.31106
0.77143	0.01	9.14599
0	0.785	44.6429
0.005	0.785	44.641
0.01	0.785	44.6391
0	0.79857	44.6429
0.005	0.79857	44.6411
0.01	0.79857	44.6394
0.785	0	8.93833
0.79857	0	8.78119
0.785	0.005	8.9632
0.79857	0.005	8.80567
0.785	0.01	8.98807
0.79857	0.01	8.83015
0	0.81235	44.6429
0.005	0.81235	44.6413
0.01	0.81235	44.6397
0	0.82612	44.6429
0.005	0.82612	44.6414
0.01	0.82612	44.6399
0.81235	0	8.63086
0.82612	0	8.48052
0.81235	0.005	8.65496
0.82612	0.005	8.50425
0.81235	0.01	8.67906
0.82612	0.01	8.52797
0	0.8401	44.6429
0.005	0.8401	44.6415
0.01	0.8401	44.6401
0	0.85408	44.6429
0.005	0.85408	44.6416
0.01	0.85408	44.6404
0.8401	0	8.33668
0.85408	0	8.19285
0.8401	0.005	8.36005
0.85408	0.005	8.21585
0.8401	0.01	8.38341
0.85408	0.01	8.23885
0	0.86827	44.6429
0.005	0.86827	44.6417
0.01	0.86827	44.6405
0	0.88245	44.6429
0.005	0.88245	44.6418
0.01	0.88245	44.6407
0.86827	0	8.05523
0.88245	0	7.91761
0.86827	0.005	8.07788
0.88245	0.005	7.93991
0.86827	0.01	8.10053
0.88245	0.01	7.96221
0	0.89684	44.6429
0.005	0.89684	44.6418
0.01	0.89684	44.6408
0	0.91122	44.6429
0.005	0.91122	44.6419
0.01	0.91122	44.641
0.89684	0	7.78593
0.91122	0	7.65424
0.89684	0.005	7.80789
0.91122	0.005	7.67586
0.89684	0.01	7.82985
0.91122	0.01	7.69749
0	0.92582	44.6429
0.005	0.92582	44.642
0.01	0.92582	44.6411
0	0.94041	44.6429
0.005	0.94041	44.642
0.01	0.94041	44.6412
0.92582	0	7.52825
0.94041	0	7.40225
0.92582	0.005	7.54954
0.94041	0.005	7.42322
0.92582	0.01	7.57084
0.94041	0.01	7.44418
0	0.9552	44.6429
0.005	0.9552	44.642
0.01	0.9552	44.6412
0	0.97	44.6429
0.005	0.97	44.6421
0.01	0.97	44.6413
0.9552	0	7.28169
0.97	0	7.16114
0.9552	0.005	7.30235
0.97	0.005	7.18149
0.9552	0.01	7.32301
0.97	0.01	7.20184
0	0.985	44.6429
0.005	0.985	44.6421
0.01	0.985	44.6413
0	1	44.6429
0.005	1	44.6421
0.01	1	44.6413
0.985	0	7.0464
1	0	6.93166
0.985	0.005	7.06639
1	0.005	6.9513
0.985	0.01	7.08639
1	0.01	6.97093
0	1.015	44.6429
0.005	1.015	44.6421
0.01	1.015	44.6413
0	1.03	44.6429
0.005	1.03	44.6421
0.01	1.03	44.6413
1.015	0	6.8235
1.03	0	6.71534
1.015	0.005	6.84279
1.03	0.005	6.73429
1.015	0.01	6.86208
1.03	0.01	6.75324
0	1.0448	44.6429
0.005	1.0448	44.642
0.01	1.0448	44.6412
0	1.05959	44.6429
0.005	1.05959	44.642
0.01	1.05959	44.6412
1.0448	0	6.6139
1.05959	0	6.51245
1.0448	0.005	6.63259
1.05959	0.005	6.53089
1.0448	0.01	6.65128
1.05959	0.01	6.54932
0	1.07418	44.6429
0.005	1.07418	44.642
0.01	1.07418	44.6411
0	1.08878	44.6429
0.005	1.08878	44.6419
0.01	1.08878	44.641
1.07418	0	6.41745
1.08878	0	6.32244
1.07418	0.005	6.43564
1.08878	0.005	6.34038
1.07418	0.01	6.45382
1.08878	0.01	6.35833
0	1.10316	44.6429
0.005	1.10316	44.6418
0.01	1.10316	44.6408
0	1.11755	44.6429
0.005	1.11755	44.6418
0.01	1.11755	44.6407
1.10316	0	6.23338
1.11755	0	6.14431
1.10316	0.005	6.25109
1.11755	0.005	6.1618
1.10316	0.01	6.2688
1.11755	0.01	6.17928
0	1.13173	44.6429
0.005	1.13173	44.6417
0.01	1.13173	44.6405
0	1.14592	44.6429
0.005	1.14592	44.6416
0.01	1.14592	44.6404
1.13173	0	6.06072
1.14592	0	5.97713
1.13173	0.005	6.07799
1.14592	0.005	5.99418
1.13173	0.01	6.09526
1.14592	0.01	6.01124
0	1.1599	44.6429
0.005	1.1599	44.6415
0.01	1.1599	44.6401
0	1.17388	44.6429
0.005	1.17388	44.6414
0.01	1.17388	44.6399
1.1599	0	5.89858
1.17388	0	5.82003
1.1599	0.005	5.91543
1.17388	0.005	5.83668
1.1599	0.01	5.93228
1.17388	0.01	5.85333
0	1.18765	44.6429
0.005	1.18765	44.6413
0.01	1.18765	44.6397
0	1.20143	44.6429
0.005	1.20143	44.6411
0.01	1.20143	44.6394
1.18765	0	5.74613
1.20143	0	5.67223
1.18765	0.005	5.76259
1.20143	0.005	5.6885
1.18765	0.01	5.77905
1.20143	0.01	5.70477
0	1.215	44.6429
0.005	1.215	44.641
0.01	1.215	44.6391
0	1.22857	44.6429
0.005	1.22857	44.6408
0.01	1.22857	44.6387
1.215	0	5.60263
1.22857	0	5.53302
1.215	0.005	5.61872
1.22857	0.005	5.54893
1.215	0.01	5.63481
1.22857	0.01	5.56485
0	1.24194	44.6429
0.005	1.24194	44.6406
0.01	1.24194	44.6383
0	1.25531	44.6429
0.005	1.25531	44.6404
0.01	1.25531	44.6379
1.24194	0	5.46739
1.25531	0	5.40176
1.24194	0.005	5.48313
1.25531	0.005	5.41733
1.24194	0.01	5.49888
1.25531	0.01	5.43291
0	1.26847	44.6429
0.005	1.26847	44.6402
0.01	1.26847	44.6375
0	1.28163	44.6429
0.005	1.28163	44.6399
0.01	1.28163	44.637
1.26847	0	5.33981
1.28163	0	5.27786
1.26847	0.005	5.35523
1.28163	0.005	5.29312
1.26847	0.01	5.37065
1.28163	0.01	5.30838
0	1.29459	44.6429
0.005	1.29459	44.6397
0.01	1.29459	44.6364
0	1.30755	44.6429
0.005	1.30755	44.6394
0.01	1.30755	44.6359
1.29459	0	5.21931
1.30755	0	5.16077
1.29459	0.005	5.23443
1.30755	0.005	5.17574
1.29459	0.01	5.24954
1.30755	0.01	5.1907
0	1.32031	44.6429
0.005	1.32031	44.639
0.01	1.32031	44.6352
0	1.33306	44.6429
0.005	1.33306	44.6387
0.01	1.33306	44.6345
1.32031	0	5.10539
1.33306	0	5.05002
1.32031	0.005	5.12022
1.33306	0.005	5.0647
1.32031	0.01	5.13504
1.33306	0.01	5.07938
0	1.34561	44.6429
0.005	1.34561	44.6383
0.01	1.34561	44.6337
0	1.35816	44.6429
0.005	1.35816	44.6379
0.01	1.35816	44.633
1.34561	0	4.99766
1.35816	0	4.94529
1.34561	0.005	5.01221
1.35816	0.005	4.95972
1.34561	0.01	5.02676
1.35816	0.01	4.97414
0	1.37051	44.6429
0.005	1.37051	44.6374
0.01	1.37051	44.632
0	1.38286	44.6429
0.005	1.38286	44.637
0.01	1.38286	44.6311
1.37051	0	4.89573
1.38286	0	4.84618
1.37051	0.005	4.91004
1.38286	0.005	4.86036
1.37051	0.01	4.92434
1.38286	0.01	4.87453
0	1.395	44.6429
0.005	1.395	44.6364
0.01	1.395	44.63
0	1.40714	44.6429
0.005	1.40714	44.6359
0.01	1.40714	44.6289
1.395	0	4.79924
1.40714	0	4.7523
1.395	0.005	4.8133
1.40714	0.005	4.76625
1.395	0.01	4.82737
1.40714	0.01	4.7802
0	1.41908	44.6429
0.005	1.41908	44.6352
0.01	1.41908	44.6277
0	1.43102	44.6429
0.005	1.43102	44.6346
0.01	1.43102	44.6264
1.41908	0	4.70782
1.43102	0	4.66335
1.41908	0.005	4.72167
1.43102	0.005	4.67708
1.41908	0.01	4.73551
1.43102	0.01	4.69082
0	1.44276	44.6429
0.005	1.44276	44.6339
0.01	1.44276	44.6249
0	1.45449	44.6429
0.005	1.45449	44.6331
0.01	1.45449	44.6234
1.44276	0	4.62119
1.45449	0	4.57903
1.44276	0.005	4.63482
1.45449	0.005	4.59256
1.44276	0.01	4.64846
1.45449	0.01	4.6061
0	1.46602	44.6429
0.005	1.46602	44.6322
0.01	1.46602	44.6216
0	1.47755	44.6429
0.005	1.47755	44.6314
0.01	1.47755	44.6199
1.46602	0	4.53906
1.47755	0	4.49909
1.46602	0.005	4.5525
1.47755	0.005	4.51244
1.46602	0.01	4.56595
1.47755	0.01	4.52579
0	1.48888	44.6429
0.005	1.48888	44.6304
0.01	1.48888	44.6179
0	1.5002	44.6429
0.005	1.5002	44.6294
0.01	1.5002	44.6159
1.48888	0	4.4612
1.5002	0	4.42331
1.48888	0.005	4.47446
1.5002	0.005	4.43648
1.48888	0.01	4.48773
1.5002	0.01	4.44966
0	1.51133	44.6429
0.005	1.51133	44.6282
0.01	1.51133	44.6135
0	1.52245	44.6429
0.005	1.52245	44.627
0.01	1.52245	44.6111
1.51133	0	4.38739
1.52245	0	4.35148
1.51133	0.005	4.40049
1.52245	0.005	4.3645
1.51133	0.01	4.41359
1.52245	0.01	4.37752
0	1.53337	44.6429
0.005	1.53337	44.6256
0.01	1.53337	44.6084
0	1.54429	44.6429
0.005	1.54429	44.6243
0.01	1.54429	44.6057
1.53337	0	4.31745
1.54429	0	4.28343
1.53337	0.005	4.3304
1.54429	0.005	4.2963
1.53337	0.01	4.34335
1.54429	0.01	4.30918
0	1.555	44.6429
0.005	1.555	44.6227
0.01	1.555	44.6025
0	1.56571	44.6429
0.005	1.56571	44.6211
0.01	1.56571	44.5994
1.555	0	4.25121
1.56571	0	4.219
1.555	0.005	4.26402
1.56571	0.005	4.23174
1.555	0.01	4.27683
1.56571	0.01	4.24449
0	1.57622	44.6429
0.005	1.57622	44.6193
0.01	1.57622	44.5957
0	1.58673	44.6429
0.005	1.58673	44.6175
0.01	1.58673	44.5921
1.57622	0	4.18853
1.58673	0	4.15807
1.57622	0.005	4.20122
1.58673	0.005	4.1707
1.57622	0.01	4.21391
1.58673	0.01	4.18333
0	1.59704	44.6429
0.005	1.59704	44.6154
0.01	1.59704	44.5879
0	1.60735	44.6429
0.005	1.60735	44.6133
0.01	1.60735	44.5836
1.59704	0	4.1293
1.60735	0	4.10052
1.59704	0.005	4.14187
1.60735	0.005	4.11305
1.59704	0.01	4.15445
1.60735	0.01	4.12558
0	1.61745	44.6429
0.005	1.61745	44.6108
0.01	1.61745	44.5788
0	1.62755	44.6429
0.005	1.62755	44.6084
0.01	1.62755	44.574
1.61745	0	4.07339
1.62755	0	4.04627
1.61745	0.005	4.08588
1.62755	0.005	4.05871
1.61745	0.01	4.09836
1.62755	0.01	4.07115
0	1.63745	44.6429
0.005	1.63745	44.6056
0.01	1.63745	44.5684
0	1.64735	44.6429
0.005	1.64735	44.6028
0.01	1.64735	44.5628
1.63745	0	4.02075
1.64735	0	3.99523
1.63745	0.005	4.03316
1.64735	0.005	4.0076
1.63745	0.01	4.04557
1.64735	0.01	4.01998
0	1.65704	44.6429
0.005	1.65704	44.5997
0.01	1.65704	44.5565
0	1.66673	44.6429
0.005	1.66673	44.5965
0.01	1.66673	44.5501
1.65704	0	3.97128
1.66673	0	3.94734
1.65704	0.005	3.98364
1.66673	0.005	3.95967
1.65704	0.01	3.99599
1.66673	0.01	3.97201
0	1.67622	44.6429
0.005	1.67622	44.5928
0.01	1.67622	44.5428
0	1.68571	44.6429
0.005	1.68571	44.5892
0.01	1.68571	44.5355
1.67622	0	3.92495
1.68571	0	3.90256
1.67622	0.005	3.93727
1.68571	0.005	3.91487
1.67622	0.01	3.9496
1.68571	0.01	3.92718
0	1.695	44.6429
0.005	1.695	44.585
0.01	1.695	44.5271
0	1.70429	44.6429
0.005	1.70429	44.5808
0.01	1.70429	44.5188
1.695	0	3.88168
1.70429	0	3.86081
1.695	0.005	3.894
1.70429	0.005	3.87314
1.695	0.01	3.90632
1.70429	0.01	3.88546
0	1.71337	44.6429
0.005	1.71337	44.5761
0.01	1.71337	44.5093
0	1.72245	44.6429
0.005	1.72245	44.5713
0.01	1.72245	44.4997
1.71337	0	3.84139
1.72245	0	3.82198
1.71337	0.005	3.85375
1.72245	0.005	3.83436
1.71337	0.01	3.8661
1.72245	0.01	3.84674
0	1.73133	44.6429
0.005	1.73133	44.5659
0.01	1.73133	44.4889
0	1.7402	44.6429
0.005	1.7402	44.5604
0.01	1.7402	44.478
1.73133	0	3.80414
1.7402	0	3.78631
1.73133	0.005	3.81653
1.7402	0.005	3.7987
1.73133	0.01	3.82891
1.7402	0.01	3.81109
0	1.74888	44.6429
0.005	1.74888	44.5543
0.01	1.74888	44.4656
0	1.75755	44.6429
0.005	1.75755	44.5481
0.01	1.75755	44.4533
1.74888	0	3.77026
1.75755	0	3.75422
1.74888	0.005	3.78262
1.75755	0.005	3.76653
1.74888	0.01	3.79497
1.75755	0.01	3.77885
0	1.76602	44.6429
0.005	1.76602	44.541
0.01	1.76602	44.4393
0	1.77449	44.6429
0.005	1.77449	44.534
0.01	1.77449	44.4252
1.76602	0	3.73989
1.77449	0	3.72556
1.76602	0.005	3.75217
1.77449	0.005	3.73782
1.76602	0.01	3.76446
1.77449	0.01	3.75008
0	1.78276	44.6429
0.005	1.78276	44.5261
0.01	1.78276	44.4093
0	1.79102	44.6429
0.005	1.79102	44.5181
0.01	1.79102	44.3933
1.78276	0	3.71299
1.79102	0	3.70041
1.78276	0.005	3.72522
1.79102	0.005	3.71262
1.78276	0.01	3.73745
1.79102	0.01	3.72483
0	1.79908	44.6429
0.005	1.79908	44.5091
0.01	1.79908	44.3753
0	1.80714	44.6429
0.005	1.80714	44.5001
0.01	1.80714	44.3572
1.79908	0	3.68966
1.80714	0	3.6789
1.79908	0.005	3.70185
1.80714	0.005	3.69108
1.79908	0.01	3.71404
1.80714	0.01	3.70325
0	1.815	44.6429
0.005	1.815	44.4898
0.01	1.815	44.3368
0	1.82286	44.6429
0.005	1.82286	44.4796
0.01	1.82286	44.3164
1.815	0	3.67004
1.82286	0	3.66117
1.815	0.005	3.6822
1.82286	0.005	3.67332
1.815	0.01	3.69436
1.82286	0.01	3.68546
0	1.83051	44.6429
0.005	1.83051	44.4681
0.01	1.83051	44.2933
0	1.83816	44.6429
0.005	1.83816	44.4565
0.01	1.83816	44.2702
1.83051	0	3.65428
1.83816	0	3.64739
1.83051	0.005	3.66642
1.83816	0.005	3.65953
1.83051	0.01	3.67856
1.83816	0.01	3.67166
0	1.84561	44.6429
0.005	1.84561	44.4435
0.01	1.84561	44.2441
0	1.85306	44.6429
0.005	1.85306	44.4305
0.01	1.85306	44.2181
1.84561	0	3.64257
1.85306	0	3.63775
1.84561	0.005	3.6547
1.85306	0.005	3.64988
1.84561	0.01	3.66684
1.85306	0.01	3.66202
0	1.86031	44.6429
0.005	1.86031	44.4158
0.01	1.86031	44.1887
0	1.86755	44.6429
0.005	1.86755	44.4011
0.01	1.86755	44.1593
1.86031	0	3.63509
1.86755	0	3.63244
1.86031	0.005	3.64723
1.86755	0.005	3.64458
1.86031	0.01	3.65937
1.86755	0.01	3.65673
0	1.87459	44.6429
0.005	1.87459	44.3846
0.01	1.87459	44.1263
0	1.88163	44.6429
0.005	1.88163	44.368
0.01	1.88163	44.0932
1.87459	0	3.63203
1.88163	0	3.63162
1.87459	0.005	3.64419
1.88163	0.005	3.64379
1.87459	0.01	3.65635
1.88163	0.01	3.65597
0	1.88847	44.6429
0.005	1.88847	44.3495
0.01	1.88847	44.0561
0	1.89531	44.6429
0.005	1.89531	44.3309
0.01	1.89531	44.019
1.88847	0	3.63352
1.89531	0	3.63542
1.88847	0.005	3.64572
1.89531	0.005	3.64764
1.88847	0.01	3.65791
1.89531	0.01	3.65986
0	1.90194	44.6429
0.005	1.90194	44.3102
0.01	1.90194	43.9775
0	1.90857	44.6429
0.005	1.90857	44.2894
0.01	1.90857	43.9359
1.90194	0	3.63965
1.90857	0	3.64388
1.90194	0.005	3.6519
1.90857	0.005	3.65616
1.90194	0.01	3.66415
1.90857	0.01	3.66843
0	1.915	44.6429
0.005	1.915	44.2662
0.01	1.915	43.8894
0	1.92143	44.6429
0.005	1.92143	44.2429
0.01	1.92143	43.843
1.915	0	3.65037
1.92143	0	3.65686
1.915	0.005	3.66269
1.92143	0.005	3.66922
1.915	0.01	3.675
1.92143	0.01	3.68157
0	1.92765	44.6429
0.005	1.92765	44.2171
0.01	1.92765	43.7914
0	1.93388	44.6429
0.005	1.93388	44.1913
0.01	1.93388	43.7398
1.92765	0	3.66544
1.93388	0	3.67402
1.92765	0.005	3.67785
1.93388	0.005	3.68648
1.92765	0.01	3.69025
1.93388	0.01	3.69893
0	1.9399	44.6429
0.005	1.9399	44.1628
0.01	1.9399	43.6828
0	1.94592	44.6429
0.005	1.94592	44.1343
0.01	1.94592	43.6258
1.9399	0	3.68435
1.94592	0	3.69467
1.9399	0.005	3.69686
1.94592	0.005	3.70724
1.9399	0.01	3.70937
1.94592	0.01	3.71981
0	1.95173	44.6429
0.005	1.95173	44.1032
0.01	1.95173	43.5636
0	1.95755	44.6429
0.005	1.95755	44.0722
0.01	1.95755	43.5015
1.95173	0	3.70615
1.95755	0	3.71764
1.95173	0.005	3.71879
1.95755	0.005	3.73035
1.95173	0.01	3.73144
1.95755	0.01	3.74306
0	1.96316	44.6429
0.005	1.96316	44.0389
0.01	1.96316	43.435
0	1.96878	44.6429
0.005	1.96878	44.0057
0.01	1.96878	43.3686
1.96316	0	3.7294
1.96878	0	3.74115
1.96316	0.005	3.74219
1.96878	0.005	3.75403
1.96316	0.01	3.75499
1.96878	0.01	3.76691
0	1.97418	44.6429
0.005	1.97418	43.9718
0.01	1.97418	43.3007
0	1.97959	44.6429
0.005	1.97959	43.9378
0.01	1.97959	43.2328
1.97418	0	3.75189
1.97959	0	3.76263
1.97418	0.005	3.76487
1.97959	0.005	3.7757
1.97418	0.01	3.77784
1.97959	0.01	3.78877
0	1.9848	44.6429
0.005	1.9848	43.9067
0.01	1.9848	43.1706
0	1.99	44.6429
0.005	1.99	43.8756
0.01	1.99	43.1084
1.9848	0	3.77054
1.99	0	3.77846
1.9848	0.005	3.78372
1.99	0.005	3.79175
1.9848	0.01	3.79691
1.99	0.01	3.80504
0	1.995	44.6429
0.005	1.995	43.8576
0.01	1.995	43.0724
0	2	44.6429
0.005	2	43.8397
0.01	2	43.0365
1.995	0	3.78125
2	0	3.78405
1.995	0.005	3.79458
2	0.005	3.79742
1.995	0.01	3.80791
2	0.01	3.81079
0.0152	1.99	42.3579
0.02041	1.99	41.6075
0.0152	1.995	42.3157
0.02041	1.995	41.5589
0.0152	2	42.2734
0.02041	2	41.5104
1.99	0.0152	3.84476
1.995	0.0152	3.8477
2	0.0152	3.85065
1.99	0.02041	3.88448
1.995	0.02041	3.8875
2	0.02041	3.89051
0.02582	1.99	40.8764
0.03122	1.99	40.1452
0.02582	1.995	40.8242
0.03122	1.995	40.0894
0.02582	2	40.772
0.03122	2	40.0335
1.99	0.02582	3.95016
1.995	0.02582	3.95319
2	0.02582	3.95621
1.99	0.03122	4.01584
1.995	0.03122	4.01888
2	0.03122	4.02192
0.03684	1.99	39.433
0.04245	1.99	38.7207
0.03684	1.995	39.375
0.04245	1.995	38.6606
0.03684	2	39.317
0.04245	2	38.6005
1.99	0.03684	4.10746
1.995	0.03684	4.11049
2	0.03684	4.11353
1.99	0.04245	4.19907
1.995	0.04245	4.20211
2	0.04245	4.20514
0.04827	1.99	38.0274
0.05408	1.99	37.334
0.04827	1.995	37.966
0.05408	1.995	37.2714
0.04827	2	37.9047
0.05408	2	37.2089
1.99	0.04827	4.31693
1.995	0.04827	4.31994
2	0.04827	4.32296
1.99	0.05408	4.43478
1.995	0.05408	4.43778
2	0.05408	4.44078
0.0601	1.99	36.6596
0.06612	1.99	35.9852
0.0601	1.995	36.5964
0.06612	1.995	35.9214
0.0601	2	36.5332
0.06612	2	35.8575
1.99	0.0601	4.57937
1.995	0.0601	4.58233
2	0.0601	4.5853
1.99	0.06612	4.72395
1.995	0.06612	4.72689
2	0.06612	4.72983
0.07235	1.99	35.3299
0.07857	1.99	34.6745
0.07235	1.995	35.2657
0.07857	1.995	34.6101
0.07235	2	35.2016
0.07857	2	34.5457
1.99	0.07235	4.89584
1.995	0.07235	4.89874
2	0.07235	4.90164
1.99	0.07857	5.06774
1.995	0.07857	5.07059
2	0.07857	5.07345
0.085	1.99	34.0382
0.09143	1.99	33.4019
0.085	1.995	33.9738
0.09143	1.995	33.3375
0.085	2	33.9094
0.09143	2	33.2732
1.99	0.085	5.26755
1.995	0.085	5.27035
2	0.085	5.27315
1.99	0.09143	5.46736
1.995	0.09143	5.47011
2	0.09143	5.47286
0.09806	1.99	32.7846
0.10469	1.99	32.1673
0.09806	1.995	32.7204
0.10469	1.995	32.1033
0.09806	2	32.6562
0.10469	2	32.0393
1.99	0.09806	5.69568
1.995	0.09806	5.69836
2	0.09806	5.70104
1.99	0.10469	5.92399
1.995	0.10469	5.92661
2	0.10469	5.92923
0.11153	1.99	31.5691
0.11837	1.99	30.9709
0.11153	1.995	31.5055
0.11837	1.995	30.9076
0.11153	2	31.4418
0.11837	2	30.8443
1.99	0.11153	6.1813
1.995	0.11153	6.18384
2	0.11153	6.18638
1.99	0.11837	6.43861
1.995	0.11837	6.44107
2	0.11837	6.44353
0.12541	1.99	30.3917
0.13245	1.99	29.8125
0.12541	1.995	30.3289
0.13245	1.995	29.7501
0.12541	2	30.2661
0.13245	2	29.6878
1.99	0.12541	6.72528
1.995	0.12541	6.72766
2	0.12541	6.73003
1.99	0.13245	7.01196
1.995	0.13245	7.01424
2	0.13245	7.01653
0.13969	1.99	29.2521
0.14694	1.99	28.6917
0.13969	1.995	29.1903
0.14694	1.995	28.6305
0.13969	2	29.1285
0.14694	2	28.5692
1.99	0.13969	7.3282
1.995	0.13969	7.33039
2	0.13969	7.33257
1.99	0.14694	7.64444
1.995	0.14694	7.64653
2	0.14694	7.64862
0.15439	1.99	28.15
0.16184	1.99	27.6083
0.15439	1.995	28.0893
0.16184	1.995	27.5482
0.15439	2	28.0287
0.16184	2	27.4882
1.99	0.15439	7.99025
1.995	0.15439	7.99223
2	0.15439	7.9942
1.99	0.16184	8.33606
1.995	0.16184	8.33793
2	0.16184	8.33979
0.16949	1.99	27.0849
0.17714	1.99	26.5617
0.16949	1.995	27.0256
0.17714	1.995	26.5029
0.16949	2	26.9662
0.17714	2	26.4442
1.99	0.16949	8.7112
1.995	0.16949	8.71294
2	0.16949	8.71468
1.99	0.17714	9.08633
1.995	0.17714	9.08795
2	0.17714	9.08958
0.185	1.99	26.0565
0.19286	1.99	25.5514
0.185	1.995	25.9985
0.19286	1.995	25.494
0.185	2	25.9404
0.19286	2	25.4367
1.99	0.185	9.4903
1.995	0.185	9.49179
2	0.185	9.49328
1.99	0.19286	9.89426
1.995	0.19286	9.89562
2	0.19286	9.89698
0.20092	1.99	25.0641
0.20898	1.99	24.5768
0.20092	1.995	25.0074
0.20898	1.995	24.5208
0.20092	2	24.9508
0.20898	2	24.4649
1.99	0.20092	10.3263
1.995	0.20092	10.3275
2	0.20092	10.3287
1.99	0.20898	10.7583
1.995	0.20898	10.7594
2	0.20898	10.7605
0.21724	1.99	24.107
0.22551	1.99	23.6372
0.21724	1.995	24.0518
0.22551	1.995	23.5827
0.21724	2	23.9965
0.22551	2	23.5282
1.99	0.21724	11.2173
1.995	0.21724	11.2182
2	0.21724	11.2192
1.99	0.22551	11.6763
1.995	0.22551	11.6771
2	0.22551	11.6779
0.23398	1.99	23.1846
0.24245	1.99	22.732
0.23398	1.995	23.1308
0.24245	1.995	22.6789
0.23398	2	23.077
0.24245	2	22.6259
1.99	0.23398	12.1609
1.995	0.23398	12.1615
2	0.23398	12.1622
1.99	0.24245	12.6455
1.995	0.24245	12.646
2	0.24245	12.6465
0.25112	1.99	22.2962
0.2598	1.99	21.8604
0.25112	1.995	22.2438
0.2598	1.995	21.8087
0.25112	2	22.1915
0.2598	2	21.7571
1.99	0.25112	13.1541
1.995	0.25112	13.1544
2	0.25112	13.1548
1.99	0.2598	13.6627
1.995	0.2598	13.6629
2	0.2598	13.6631
0.26867	1.99	21.4409
0.27755	1.99	21.0215
0.26867	1.995	21.39
0.27755	1.995	20.9713
0.26867	2	21.3392
0.27755	2	20.9212
1.99	0.26867	14.1933
1.995	0.26867	14.1933
2	0.26867	14.1934
1.99	0.27755	14.7239
1.995	0.27755	14.7238
2	0.27755	14.7237
0.28663	1.99	20.6181
0.29571	1.99	20.2147
0.28663	1.995	20.5686
0.29571	1.995	20.1659
0.28663	2	20.5192
0.29571	2	20.1172
1.99	0.28663	15.2743
1.995	0.28663	15.2741
2	0.28663	15.2738
1.99	0.29571	15.8247
1.995	0.29571	15.8244
2	0.29571	15.824
0.305	1.99	19.8268
0.31429	1.99	19.4389
0.305	1.995	19.7788
0.31429	1.995	19.3916
0.305	2	19.7308
0.31429	2	19.3443
1.99	0.305	16.3925
1.995	0.305	16.392
2	0.305	16.3915
1.99	0.31429	16.9604
1.995	0.31429	16.9597
2	0.31429	16.959
0.32378	1.99	19.0662
0.33327	1.99	18.6935
0.32378	1.995	19.0196
0.33327	1.995	18.6476
0.32378	2	18.973
0.33327	2	18.6017
1.99	0.32378	17.5429
1.995	0.32378	17.5421
2	0.32378	17.5413
1.99	0.33327	18.1254
1.995	0.33327	18.1244
2	0.33327	18.1235
0.34296	1.99	18.3355
0.35265	1.99	17.9776
0.34296	1.995	18.2903
0.35265	1.995	17.933
0.34296	2	18.2451
0.35265	2	17.8884
1.99	0.34296	18.7198
1.995	0.34296	18.7187
2	0.34296	18.7176
1.99	0.35265	19.3142
1.995	0.35265	19.313
2	0.35265	19.3117
0.36255	1.99	17.6338
0.37245	1.99	17.2901
0.36255	1.995	17.59
0.37245	1.995	17.2469
0.36255	2	17.5461
0.37245	2	17.2037
1.99	0.36255	19.9174
1.995	0.36255	19.9161
2	0.36255	19.9148
1.99	0.37245	20.5207
1.995	0.37245	20.5192
2	0.37245	20.5178
0.38255	1.99	16.9602
0.39265	1.99	16.6303
0.38255	1.995	16.9177
0.39265	1.995	16.5885
0.38255	2	16.8751
0.39265	2	16.5466
1.99	0.38255	21.1297
1.995	0.38255	21.1281
2	0.38255	21.1265
1.99	0.39265	21.7387
1.995	0.39265	21.737
2	0.39265	21.7353
0.40296	1.99	16.3139
0.41327	1.99	15.9974
0.40296	1.995	16.2726
0.41327	1.995	15.9568
0.40296	2	16.2314
0.41327	2	15.9162
1.99	0.40296	22.3502
1.995	0.40296	22.3484
2	0.40296	22.3467
1.99	0.41327	22.9618
1.995	0.41327	22.9599
2	0.41327	22.958
0.42378	1.99	15.6939
0.43429	1.99	15.3903
0.42378	1.995	15.6539
0.43429	1.995	15.351
0.42378	2	15.6139
0.43429	2	15.3116
1.99	0.42378	23.5727
1.995	0.42378	23.5707
2	0.42378	23.5687
1.99	0.43429	24.1836
1.995	0.43429	24.1815
2	0.43429	24.1794
0.445	1.99	15.0993
0.45571	1.99	14.8083
0.445	1.995	15.0606
0.45571	1.995	14.7702
0.445	2	15.0219
0.45571	2	14.7321
1.99	0.445	24.7906
1.995	0.445	24.7884
2	0.445	24.7862
1.99	0.45571	25.3976
1.995	0.45571	25.3953
2	0.45571	25.3931
0.46663	1.99	14.5294
0.47755	1.99	14.2505
0.46663	1.995	14.4919
0.47755	1.995	14.2136
0.46663	2	14.4543
0.47755	2	14.1766
1.99	0.46663	25.9975
1.995	0.46663	25.9952
2	0.46663	25.9929
1.99	0.47755	26.5974
1.995	0.47755	26.595
2	0.47755	26.5926
0.48867	1.99	13.9833
0.4998	1.99	13.716
0.48867	1.995	13.9469
0.4998	1.995	13.6803
0.48867	2	13.9106
0.4998	2	13.6445
1.99	0.48867	27.1871
1.995	0.48867	27.1847
2	0.48867	27.1822
1.99	0.4998	27.7769
1.995	0.4998	27.7744
2	0.4998	27.7719
0.51112	1.99	13.4601
0.52245	1.99	13.2041
0.51112	1.995	13.4248
0.52245	1.995	13.1694
0.51112	2	13.3896
0.52245	2	13.1347
1.99	0.51112	28.3534
1.995	0.51112	28.3509
2	0.51112	28.3483
1.99	0.52245	28.93
1.995	0.52245	28.9274
2	0.52245	28.9248
0.53398	1.99	12.9589
0.54551	1.99	12.7137
0.53398	1.995	12.9247
0.54551	1.995	12.6801
0.53398	2	12.8906
0.54551	2	12.6465
1.99	0.53398	29.4905
1.995	0.53398	29.4879
2	0.53398	29.4852
1.99	0.54551	30.051
1.995	0.54551	30.0483
2	0.54551	30.0457
0.55724	1.99	12.479
0.56898	1.99	12.2442
0.55724	1.995	12.4459
0.56898	1.995	12.2117
0.55724	2	12.4128
0.56898	2	12.1791
1.99	0.55724	30.5928
1.995	0.55724	30.5901
2	0.55724	30.5874
1.99	0.56898	31.1345
1.995	0.56898	31.1318
2	0.56898	31.1291
0.58092	1.99	12.0195
0.59286	1.99	11.7948
0.58092	1.995	11.9875
0.59286	1.995	11.7632
0.58092	2	11.9554
0.59286	2	11.7317
1.99	0.58092	31.6551
1.995	0.58092	31.6523
2	0.58092	31.6496
1.99	0.59286	32.1756
1.995	0.59286	32.1729
2	0.59286	32.1701
0.605	1.99	11.5797
0.61714	1.99	11.3645
0.605	1.995	11.5486
0.61714	1.995	11.334
0.605	2	11.5176
0.61714	2	11.3035
1.99	0.605	32.6726
1.995	0.605	32.6698
2	0.605	32.6671
1.99	0.61714	33.1695
1.995	0.61714	33.1668
2	0.61714	33.1641
0.62949	1.99	11.1587
0.64184	1.99	10.9528
0.62949	1.995	11.1286
0.64184	1.995	10.9232
0.62949	2	11.0986
0.64184	2	10.8937
1.99	0.62949	33.6409
1.995	0.62949	33.6381
2	0.62949	33.6354
1.99	0.64184	34.1122
1.995	0.64184	34.1095
2	0.64184	34.1067
0.65439	1.99	10.7558
0.66694	1.99	10.5588
0.65439	1.995	10.7267
0.66694	1.995	10.5302
0.65439	2	10.6976
0.66694	2	10.5015
1.99	0.65439	34.556
1.995	0.65439	34.5533
2	0.65439	34.5506
1.99	0.66694	34.9998
1.995	0.66694	34.9971
2	0.66694	34.9944
0.67969	1.99	10.3704
0.69245	1.99	10.1819
0.67969	1.995	10.3422
0.69245	1.995	10.1541
0.67969	2	10.3139
0.69245	2	10.1264
1.99	0.67969	35.4144
1.995	0.67969	35.4117
2	0.67969	35.409
1.99	0.69245	35.829
1.995	0.69245	35.8263
2	0.69245	35.8237
0.70541	1.99	10.0015
0.71837	1.99	9.82119
0.70541	1.995	9.9742
0.71837	1.995	9.79429
0.70541	2	9.94687
0.71837	2	9.7674
1.99	0.70541	36.2129
1.995	0.70541	36.2103
2	0.70541	36.2077
1.99	0.71837	36.5968
1.995	0.71837	36.5942
2	0.71837	36.5916
0.73153	1.99	9.64866
0.74469	1.99	9.47612
0.73153	1.995	9.62218
0.74469	1.995	9.45006
0.73153	2	9.59569
0.74469	2	9.42399
1.99	0.73153	36.9488
1.995	0.73153	36.9462
2	0.73153	36.9436
1.99	0.74469	37.3008
1.995	0.74469	37.2982
2	0.74469	37.2957
0.75806	1.99	9.31106
0.77143	1.99	9.14599
0.75806	1.995	9.2854
0.77143	1.995	9.12073
0.75806	2	9.25974
0.77143	2	9.09548
1.99	0.75806	37.6197
1.995	0.75806	37.6172
2	0.75806	37.6146
1.99	0.77143	37.9386
1.995	0.77143	37.9361
2	0.77143	37.9336
0.785	1.99	8.98807
0.79857	1.99	8.83015
0.785	1.995	8.9632
0.79857	1.995	8.80567
0.785	2	8.93833
0.79857	2	8.78119
1.99	0.785	38.2234
1.995	0.785	38.2209
2	0.785	38.2185
1.99	0.79857	38.5082
1.995	0.79857	38.5058
2	0.79857	38.5034
0.81235	1.99	8.67906
0.82612	1.99	8.52797
0.81235	1.995	8.65496
0.82612	1.995	8.50425
0.81235	2	8.63086
0.82612	2	8.48052
1.99	0.81235	38.7581
1.995	0.81235	38.7557
2	0.81235	38.7533
1.99	0.82612	39.0079
1.995	0.82612	39.0056
2	0.82612	39.0032
0.8401	1.99	8.38341
0.85408	1.99	8.23885
0.8401	1.995	8.36005
0.85408	1.995	8.21585
0.8401	2	8.33668
0.85408	2	8.19285
1.99	0.8401	39.222
1.995	0.8401	39.2196
2	0.8401	39.2173
1.99	0.85408	39.436
1.995	0.85408	39.4337
2	0.85408	39.4314
0.86827	1.99	8.10053
0.88245	1.99	7.96221
0.86827	1.995	8.07788
0.88245	1.995	7.93991
0.86827	2	8.05523
0.88245	2	7.91761
1.99	0.86827	39.6134
1.995	0.86827	39.6111
2	0.86827	39.6088
1.99	0.88245	39.7908
1.995	0.88245	39.7885
2	0.88245	39.7863
0.89684	1.99	7.82985
0.91122	1.99	7.69749
0.89684	1.995	7.80789
0.91122	1.995	7.67586
0.89684	2	7.78593
0.91122	2	7.65424
1.99	0.89684	39.9306
1.995	0.89684	39.9284
2	0.89684	39.9261
1.99	0.91122	40.0704
1.995	0.91122	40.0682
2	0.91122	40.066
0.92582	1.99	7.57084
0.94041	1.99	7.44418
0.92582	1.995	7.54954
0.94041	1.995	7.42322
0.92582	2	7.52825
0.94041	2	7.40225
1.99	0.92582	40.1718
1.995	0.92582	40.1696
2	0.92582	40.1674
1.99	0.94041	40.2731
1.995	0.94041	40.2709
2	0.94041	40.2687
0.9552	1.99	7.32301
0.97	1.99	7.20184
0.9552	1.995	7.30235
0.97	1.995	7.18149
0.9552	2	7.28169
0.97	2	7.16114
1.99	0.9552	40.3347
1.995	0.9552	40.3326
2	0.9552	40.3304
1.99	0.97	40.3964
1.995	0.97	40.3943
2	0.97	40.3921
0.985	1.99	7.08639
1	1.99	6.97093
0.985	1.995	7.06639
1	1.995	6.9513
0.985	2	7.0464
1	2	6.93166
1.99	0.985	40.4172
1.995	0.985	40.4151
2	0.985	40.413
1.99	1	40.438
1.995	1	40.4359
2	1	40.4338
1.015	1.99	6.86208
1.03	1.99	6.75324
1.015	1.995	6.84279
1.03	1.995	6.73429
1.015	2	6.8235
1.03	2	6.71534
1.99	1.015	40.4172
1.995	1.015	40.4151
2	1.015	40.413
1.99	1.03	40.3964
1.995	1.03	40.3943
2	1.03	40.3921
1.0448	1.99	6.65128
1.05959	1.99	6.54932
1.0448	1.995	6.63259
1.05959	1.995	6.53089
1.0448	2	6.6139
1.05959	2	6.51245
1.99	1.0448	40.3347
1.995	1.0448	40.3326
2	1.0448	40.3304
1.99	1.05959	40.2731
1.995	1.05959	40.2709
2	1.05959	40.2687
1.07418	1.99	6.45382
1.08878	1.99	6.35833
1.07418	1.995	6.43564
1.08878	1.995	6.34038
1.07418	2	6.41745
1.08878	2	6.32244
1.99	1.07418	40.1718
1.995	1.07418	40.1696
2	1.07418	40.1674
1.99	1.08878	40.0704
1.995	1.08878	40.0682
2	1.08878	40.066
1.10316	1.99	6.2688
1.11755	1.99	6.17928
1.10316	1.995	6.25109
1.11755	1.995	6.1618
1.10316	2	6.23338
1.11755	2	6.14431
1.99	1.10316	39.9306
1.995	1.10316	39.9284
2	1.10316	39.9261
1.99	1.11755	39.7908
1.995	1.11755	39.7885
2	1.11755	39.7863
1.13173	1.99	6.09526
1.14592	1.99	6.01124
1.13173	1.995	6.07799
1.14592	1.995	5.99418
1.13173	2	6.06072
1.14592	2	5.97713
1.99	1.13173	39.6134
1.995	1.13173	39.6111
2	1.13173	39.6088
1.99	1.14592	39.436
1.995	1.14592	39.4337
2	1.14592	39.4314
1.1599	1.99	5.93228
1.17388	1.99	5.85333
1.1599	1.995	5.91543
1.17388	1.995	5.83668
1.1599	2	5.89858
1.17388	2	5.82003
1.99	1.1599	39.222
1.995	1.1599	39.2196
2	1.1599	39.2173
1.99	1.17388	39.0079
1.995	1.17388	39.0056
2	1.17388	39.0032
1.18765	1.99	5.77905
1.20143	1.99	5.70477
1.18765	1.995	5.76259
1.20143	1.995	5.6885
1.18765	2	5.74613
1.20143	2	5.67223
1.99	1.18765	38.7581
1.995	1.18765	38.7557
2	1.18765	38.7533
1.99	1.20143	38.5082
1.995	1.20143	38.5058
2	1.20143	38.5034
1.215	1.99	5.63481
1.22857	1.99	5.56485
1.215	1.995	5.61872
1.22857	1.995	5.54893
1.215	2	5.60263
1.22857	2	5.53302
1.99	1.215	38.2234
1.995	1.215	38.2209
2	1.215	38.2185
1.99	1.22857	37.9386
1.995	1.22857	37.9361
2	1.22857	37.9336
1.24194	1.99	5.49888
1.25531	1.99	5.43291
1.24194	1.995	5.48313
1.25531	1.995	5.41733
1.24194	2	5.46739
1.25531	2	5.40176
1.99	1.24194	37.6197
1.995	1.24194	37.6172
2	1.24194	37.6146
1.99	1.25531	37.3008
1.995	1.25531	37.2982
2	1.25531	37.2957
1.26847	1.99	5.37065
1.28163	1.99	5.30838
1.26847	1.995	5.35523
1.28163	1.995	5.29312
1.26847	2	5.33981
1.28163	2	5.27786
1.99	1.26847	36.9488
1.995	1.26847	36.9462
2	1.26847	36.9436
1.99	1.28163	36.5968
1.995	1.28163	36.5942
2	1.28163	36.5916
1.29459	1.99	5.24954
1.30755	1.99	5.1907
1.29459	1.995	5.23443
1.30755	1.995	5.17574
1.29459	2	5.21931
1.30755	2	5.16077
1.99	1.29459	36.2129
1.995	1.29459	36.2103
2	1.29459	36.2077
1.99	1.30755	35.829
1.995	1.30755	35.8263
2	1.30755	35.8237
1.32031	1.99	5.13504
1.33306	1.99	5.07938
1.32031	1.995	5.12022
1.33306	1.995	5.0647
1.32031	2	5.10539
1.33306	2	5.05002
1.99	1.32031	35.4144
1.995	1.32031	35.4117
2	1.32031	35.409
1.99	1.33306	34.9998
1.995	1.33306	34.9971
2	1.33306	34.9944
1.34561	1.99	5.02676
1.35816	1.99	4.97414
1.34561	1.995	5.01221
1.35816	1.995	4.95972
1.34561	2	4.99766
1.35816	2	4.94529
1.99	1.34561	34.556
1.995	1.34561	34.5533
2	1.34561	34.5506
1.99	1.35816	34.1122
1.995	1.35816	34.1095
2	1.35816	34.1067
1.37051	1.99	4.92434
1.38286	1.99	4.87453
1.37051	1.995	4.91004
1.38286	1.995	4.86036
1.37051	2	4.89573
1.38286	2	4.84618
1.99	1.37051	33.6409
1.995	1.37051	33.6381
2	1.37051	33.6354
1.99	1.38286	33.1695
1.995	1.38286	33.1668
2	1.38286	33.1641
1.395	1.99	4.82737
1.40714	1.99	4.7802
1.395	1.995	4.8133
1.40714	1.995	4.76625
1.395	2	4.79924
1.40714	2	4.7523
1.99	1.395	32.6726
1.995	1.395	32.6698
2	1.395	32.6671
1.99	1.40714	32.1756
1.995	1.40714	32.1729
2	1.40714	32.1701
1.41908	1.99	4.73551
1.43102	1.99	4.69082
1.41908	1.995	4.72167
1.43102	1.995	4.67708
1.41908	2	4.70782
1.43102	2	4.66335
1.99	1.41908	31.6551
1.995	1.41908	31.6523
2	1.41908	31.6496
1.99	1.43102	31.1345
1.995	1.43102	31.1318
2	1.43102	31.1291
1.44276	1.99	4.64846
1.45449	1.99	4.6061
1.44276	1.995	4.63482
1.45449	1.995	4.59256
1.44276	2	4.62119
1.45449	2	4.57903
1.99	1.44276	30.5928
1.995	1.44276	30.5901
2	1.44276	30.5874
1.99	1.45449	30.051
1.995	1.45449	30.0483
2	1.45449	30.0457
1.46602	1.99	4.56595
1.47755	1.99	4.52579
1.46602	1.995	4.5525
1.47755	1.995	4.51244
1.46602	2	4.53906
1.47755	2	4.49909
1.99	1.46602	29.4905
1.995	1.46602	29.4879
2	1.46602	29.4852
[truncated: 38,403 more rows]

## Sheet: Figure 4E
Radial position	Axial position	CH4 concentration
cm	cm	mol/L
0	0	44.6429
0.005	0	43.7543
0.01	0	42.8657
0	0.005	44.6429
0.005	0.005	43.7602
0.01	0.005	42.8776
0	0.01	44.6429
0.005	0.01	43.7661
0.01	0.01	42.8894
0	0.0152	44.6429
0.005	0.0152	43.7698
0.01	0.0152	42.8966
0	0.02041	44.6429
0.005	0.02041	43.7734
0.01	0.02041	42.9039
0.0152	0	41.8524
0.02041	0	40.8391
0.0152	0.005	41.8672
0.02041	0.005	40.8569
0.0152	0.01	41.882
0.02041	0.01	40.8747
0	0.02582	44.6429
0.005	0.02582	43.7758
0.01	0.02582	42.9086
0	0.03122	44.6429
0.005	0.03122	43.7781
0.01	0.03122	42.9133
0.02582	0	39.7403
0.03122	0	38.6415
0.02582	0.005	39.7602
0.03122	0.005	38.6634
0.02582	0.01	39.78
0.03122	0.01	38.6853
0	0.03684	44.6429
0.005	0.03684	43.7797
0.01	0.03684	42.9165
0	0.04245	44.6429
0.005	0.04245	43.7813
0.01	0.04245	42.9197
0.03684	0	37.5411
0.04245	0	36.4408
0.03684	0.005	37.564
0.04245	0.005	36.4646
0.03684	0.01	37.5868
0.04245	0.01	36.4883
0	0.04827	44.6429
0.005	0.04827	43.7824
0.01	0.04827	42.922
0	0.05408	44.6429
0.005	0.05408	43.7835
0.01	0.05408	42.9242
0.04827	0	35.3877
0.05408	0	34.3345
0.04827	0.005	35.4117
0.05408	0.005	34.3588
0.04827	0.01	35.4357
0.05408	0.01	34.383
0	0.0601	44.6429
0.005	0.0601	43.7843
0.01	0.0601	42.9258
0	0.06612	44.6429
0.005	0.06612	43.7851
0.01	0.06612	42.9274
0.0601	0	33.3447
0.06612	0	32.355
0.0601	0.005	33.3689
0.06612	0.005	32.3791
0.0601	0.01	33.3931
0.06612	0.01	32.4032
0	0.07235	44.6429
0.005	0.07235	43.7857
0.01	0.07235	42.9285
0	0.07857	44.6429
0.005	0.07857	43.7863
0.01	0.07857	42.9296
0.07235	0	31.4304
0.07857	0	30.5058
0.07235	0.005	31.4543
0.07857	0.005	30.5295
0.07235	0.01	31.4782
0.07857	0.01	30.5531
0	0.085	44.6429
0.005	0.085	43.7867
0.01	0.085	42.9305
0	0.09143	44.6429
0.005	0.09143	43.7871
0.01	0.09143	42.9313
0.085	0	29.6434
0.09143	0	28.7811
0.085	0.005	29.6668
0.09143	0.005	28.8041
0.085	0.01	29.6902
0.09143	0.01	28.8272
0	0.09806	44.6429
0.005	0.09806	43.7874
0.01	0.09806	42.9319
0	0.10469	44.6429
0.005	0.10469	43.7877
0.01	0.10469	42.9325
0.09806	0	27.9767
0.10469	0	27.1723
0.09806	0.005	27.9994
0.10469	0.005	27.1947
0.09806	0.01	28.0222
0.10469	0.01	27.2172
0	0.11153	44.6429
0.005	0.11153	43.7879
0.01	0.11153	42.9329
0	0.11837	44.6429
0.005	0.11837	43.7881
0.01	0.11837	42.9333
0.11153	0	26.4217
0.11837	0	25.671
0.11153	0.005	26.4437
0.11837	0.005	25.6927
0.11153	0.01	26.4658
0.11837	0.01	25.7144
0	0.12541	44.6429
0.005	0.12541	43.7883
0.01	0.12541	42.9337
0	0.13245	44.6429
0.005	0.13245	43.7884
0.01	0.13245	42.934
0.12541	0	24.9699
0.13245	0	24.2688
0.12541	0.005	24.9912
0.13245	0.005	24.2897
0.12541	0.01	25.0125
0.13245	0.01	24.3107
0	0.13969	44.6429
0.005	0.13969	43.7885
0.01	0.13969	42.9342
0	0.14694	44.6429
0.005	0.14694	43.7887
0.01	0.14694	42.9345
0.13969	0	23.6134
0.14694	0	22.958
0.13969	0.005	23.6339
0.14694	0.005	22.9782
0.13969	0.01	23.6545
0.14694	0.01	22.9983
0	0.15439	44.6429
0.005	0.15439	43.7888
0.01	0.15439	42.9346
0	0.16184	44.6429
0.005	0.16184	43.7888
0.01	0.16184	42.9348
0.15439	0	22.3448
0.16184	0	21.7315
0.15439	0.005	22.3646
0.16184	0.005	21.7509
0.15439	0.01	22.3843
0.16184	0.01	21.7703
0	0.16949	44.6429
0.005	0.16949	43.7889
0.01	0.16949	42.935
0	0.17714	44.6429
0.005	0.17714	43.789
0.01	0.17714	42.9351
0.16949	0	21.1572
0.17714	0	20.5829
0.16949	0.005	21.1762
0.17714	0.005	20.6015
0.16949	0.01	21.1952
0.17714	0.01	20.6201
0	0.185	44.6429
0.005	0.185	43.789
0.01	0.185	42.9352
0	0.19286	44.6429
0.005	0.19286	43.7891
0.01	0.19286	42.9353
0.185	0	20.0444
0.19286	0	19.506
0.185	0.005	20.0627
0.19286	0.005	19.5239
0.185	0.01	20.0809
0.19286	0.01	19.5417
0	0.20092	44.6429
0.005	0.20092	43.7891
0.01	0.20092	42.9353
0	0.20898	44.6429
0.005	0.20898	43.7891
0.01	0.20898	42.9354
0.20092	0	19.0008
0.20898	0	18.4955
0.20092	0.005	19.0183
0.20898	0.005	18.5127
0.20092	0.01	19.0358
0.20898	0.01	18.5298
0	0.21724	44.6429
0.005	0.21724	43.7892
0.01	0.21724	42.9355
0	0.22551	44.6429
0.005	0.22551	43.7892
0.01	0.22551	42.9355
0.21724	0	18.021
0.22551	0	17.5464
0.21724	0.005	18.0377
0.22551	0.005	17.5628
0.21724	0.01	18.0545
0.22551	0.01	17.5793
0	0.23398	44.6429
0.005	0.23398	43.7892
0.01	0.23398	42.9356
0	0.24245	44.6429
0.005	0.24245	43.7892
0.01	0.24245	42.9356
0.23398	0	17.1003
0.24245	0	16.6541
0.23398	0.005	17.1163
0.24245	0.005	16.6698
0.23398	0.01	17.1324
0.24245	0.01	16.6856
0	0.25112	44.6429
0.005	0.25112	43.7893
0.01	0.25112	42.9357
0	0.2598	44.6429
0.005	0.2598	43.7893
0.01	0.2598	42.9357
0.25112	0	16.2343
0.2598	0	15.8144
0.25112	0.005	16.2497
0.2598	0.005	15.8295
0.25112	0.01	16.2651
0.2598	0.01	15.8446
0	0.26867	44.6429
0.005	0.26867	43.7893
0.01	0.26867	42.9357
0	0.27755	44.6429
0.005	0.27755	43.7893
0.01	0.27755	42.9357
0.26867	0	15.419
0.27755	0	15.0236
0.26867	0.005	15.4337
0.27755	0.005	15.038
0.26867	0.01	15.4485
0.27755	0.01	15.0524
0	0.28663	44.6429
0.005	0.28663	43.7893
0.01	0.28663	42.9358
0	0.29571	44.6429
0.005	0.29571	43.7893
0.01	0.29571	42.9358
0.28663	0	14.6508
0.29571	0	14.278
0.28663	0.005	14.6649
0.29571	0.005	14.2918
0.28663	0.01	14.679
0.29571	0.01	14.3056
0	0.305	44.6429
0.005	0.305	43.7893
0.01	0.305	42.9358
0	0.31429	44.6429
0.005	0.31429	43.7893
0.01	0.31429	42.9358
0.305	0	13.9263
0.31429	0	13.5746
0.305	0.005	13.9398
0.31429	0.005	13.5878
0.305	0.01	13.9533
0.31429	0.01	13.601
0	0.32378	44.6429
0.005	0.32378	43.7893
0.01	0.32378	42.9358
0	0.33327	44.6429
0.005	0.33327	43.7893
0.01	0.33327	42.9359
0.32378	0	13.2425
0.33327	0	12.9104
0.32378	0.005	13.2554
0.33327	0.005	12.923
0.32378	0.01	13.2683
0.33327	0.01	12.9356
0	0.34296	44.6429
0.005	0.34296	43.7894
0.01	0.34296	42.9359
0	0.35265	44.6429
0.005	0.35265	43.7894
0.01	0.35265	42.9359
0.34296	0	12.5966
0.35265	0	12.2827
0.34296	0.005	12.6089
0.35265	0.005	12.2948
0.34296	0.01	12.6212
0.35265	0.01	12.3068
0	0.36255	44.6429
0.005	0.36255	43.7894
0.01	0.36255	42.9359
0	0.37245	44.6429
0.005	0.37245	43.7894
0.01	0.37245	42.9359
0.36255	0	11.9859
0.37245	0	11.689
0.36255	0.005	11.9977
0.37245	0.005	11.7006
0.36255	0.01	12.0094
0.37245	0.01	11.7121
0	0.38255	44.6429
0.005	0.38255	43.7894
0.01	0.38255	42.9359
0	0.39265	44.6429
0.005	0.39265	43.7894
0.01	0.39265	42.9359
0.38255	0	11.4081
0.39265	0	11.1272
0.38255	0.005	11.4194
0.39265	0.005	11.1382
0.38255	0.01	11.4306
0.39265	0.01	11.1492
0	0.40296	44.6429
0.005	0.40296	43.7894
0.01	0.40296	42.9359
0	0.41327	44.6429
0.005	0.41327	43.7894
0.01	0.41327	42.9359
0.40296	0	10.8611
0.41327	0	10.5951
0.40296	0.005	10.8719
0.41327	0.005	10.6056
0.40296	0.01	10.8827
0.41327	0.01	10.6161
0	0.42378	44.6429
0.005	0.42378	43.7894
0.01	0.42378	42.9359
0	0.43429	44.6429
0.005	0.43429	43.7894
0.01	0.43429	42.9359
0.42378	0	10.3429
0.43429	0	10.0907
0.42378	0.005	10.3532
0.43429	0.005	10.1008
0.42378	0.01	10.3635
0.43429	0.01	10.1108
0	0.445	44.6429
0.005	0.445	43.7894
0.01	0.445	42.9359
0	0.45571	44.6429
0.005	0.45571	43.7894
0.01	0.45571	42.9359
0.445	0	9.85159
0.45571	0	9.61245
0.445	0.005	9.86143
0.45571	0.005	9.62207
0.445	0.01	9.87126
0.45571	0.01	9.63168
0	0.46663	44.6429
0.005	0.46663	43.7894
0.01	0.46663	42.9359
0	0.47755	44.6429
0.005	0.47755	43.7894
0.01	0.47755	42.9359
0.46663	0	9.38553
0.47755	0	9.15861
0.46663	0.005	9.39493
0.47755	0.005	9.1678
0.46663	0.01	9.40433
0.47755	0.01	9.17698
0	0.48867	44.6429
0.005	0.48867	43.7894
0.01	0.48867	42.9359
0	0.4998	44.6429
0.005	0.4998	43.7894
0.01	0.4998	42.936
0.48867	0	8.94316
0.4998	0	8.72771
0.48867	0.005	8.95214
0.4998	0.005	8.73649
0.48867	0.01	8.96112
0.4998	0.01	8.74526
0	0.51112	44.6429
0.005	0.51112	43.7894
0.01	0.51112	42.936
0	0.52245	44.6429
0.005	0.52245	43.7894
0.01	0.52245	42.936
0.51112	0	8.52303
0.52245	0	8.31836
0.51112	0.005	8.53161
0.52245	0.005	8.32674
0.51112	0.01	8.54019
0.52245	0.01	8.33512
0	0.53398	44.6429
0.005	0.53398	43.7894
0.01	0.53398	42.936
0	0.54551	44.6429
0.005	0.54551	43.7894
0.01	0.54551	42.936
0.53398	0	8.12381
0.54551	0	7.92927
0.53398	0.005	8.13201
0.54551	0.005	7.93728
0.53398	0.01	8.14021
0.54551	0.01	7.94529
0	0.55724	44.6429
0.005	0.55724	43.7894
0.01	0.55724	42.936
0	0.56898	44.6429
0.005	0.56898	43.7894
0.01	0.56898	42.936
0.55724	0	7.74428
0.56898	0	7.55928
0.55724	0.005	7.75211
0.56898	0.005	7.56693
0.55724	0.01	7.75994
0.56898	0.01	7.57458
0	0.58092	44.6429
0.005	0.58092	43.7894
0.01	0.58092	42.936
0	0.59286	44.6429
0.005	0.59286	43.7894
0.01	0.59286	42.936
0.58092	0	7.38328
0.59286	0	7.20727
0.58092	0.005	7.39076
0.59286	0.005	7.21458
0.58092	0.01	7.39824
0.59286	0.01	7.22189
0	0.605	44.6429
0.005	0.605	43.7894
0.01	0.605	42.936
0	0.61714	44.6429
0.005	0.61714	43.7894
0.01	0.61714	42.936
0.605	0	7.03975
0.61714	0	6.87223
0.605	0.005	7.0469
0.61714	0.005	6.87921
0.605	0.01	7.05404
0.61714	0.01	6.88619
0	0.62949	44.6429
0.005	0.62949	43.7894
0.01	0.62949	42.936
0	0.64184	44.6429
0.005	0.64184	43.7894
0.01	0.64184	42.936
0.62949	0	6.71272
0.64184	0	6.55321
0.62949	0.005	6.71955
0.64184	0.005	6.55988
0.62949	0.01	6.72637
0.64184	0.01	6.56655
0	0.65439	44.6429
0.005	0.65439	43.7894
0.01	0.65439	42.936
0	0.66694	44.6429
0.005	0.66694	43.7894
0.01	0.66694	42.936
0.65439	0	6.40127
0.66694	0	6.24933
0.65439	0.005	6.40779
0.66694	0.005	6.2557
0.65439	0.01	6.4143
0.66694	0.01	6.26206
0	0.67969	44.6429
0.005	0.67969	43.7894
0.01	0.67969	42.936
0	0.69245	44.6429
0.005	0.69245	43.7894
0.01	0.69245	42.936
0.67969	0	6.10455
0.69245	0	5.95976
0.67969	0.005	6.11077
0.69245	0.005	5.96584
0.67969	0.01	6.11699
0.69245	0.01	5.97192
0	0.70541	44.6429
0.005	0.70541	43.7894
0.01	0.70541	42.936
0	0.71837	44.6429
0.005	0.71837	43.7894
0.01	0.71837	42.936
0.70541	0	5.82175
0.71837	0	5.68374
0.70541	0.005	5.82769
0.71837	0.005	5.68955
0.70541	0.01	5.83364
0.71837	0.01	5.69535
0	0.73153	44.6429
0.005	0.73153	43.7894
0.01	0.73153	42.936
0	0.74469	44.6429
0.005	0.74469	43.7894
0.01	0.74469	42.936
0.73153	0	5.55215
0.74469	0	5.42055
0.73153	0.005	5.55782
0.74469	0.005	5.4261
0.73153	0.01	5.56349
0.74469	0.01	5.43164
0	0.75806	44.6429
0.005	0.75806	43.7894
0.01	0.75806	42.936
0	0.77143	44.6429
0.005	0.77143	43.7894
0.01	0.77143	42.936
0.75806	0	5.29504
0.77143	0	5.16953
0.75806	0.005	5.30046
0.77143	0.005	5.17482
0.75806	0.01	5.30587
0.77143	0.01	5.18011
0	0.785	44.6429
0.005	0.785	43.7894
0.01	0.785	42.936
0	0.79857	44.6429
0.005	0.79857	43.7894
0.01	0.79857	42.936
0.785	0	5.04979
0.79857	0	4.93004
0.785	0.005	5.05496
0.79857	0.005	4.93509
0.785	0.01	5.06013
0.79857	0.01	4.94014
0	0.81235	44.6429
0.005	0.81235	43.7894
0.01	0.81235	42.936
0	0.82612	44.6429
0.005	0.82612	43.7894
0.01	0.82612	42.936
0.81235	0	4.81578
0.82612	0	4.70151
0.81235	0.005	4.82071
0.82612	0.005	4.70633
0.81235	0.01	4.82565
0.82612	0.01	4.71115
0	0.8401	44.6429
0.005	0.8401	43.7894
0.01	0.8401	42.936
0	0.85408	44.6429
0.005	0.85408	43.7894
0.01	0.85408	42.936
0.8401	0	4.59244
0.85408	0	4.48338
0.8401	0.005	4.59715
0.85408	0.005	4.48798
0.8401	0.01	4.60186
0.85408	0.01	4.49258
0	0.86827	44.6429
0.005	0.86827	43.7894
0.01	0.86827	42.936
0	0.88245	44.6429
0.005	0.88245	43.7894
0.01	0.88245	42.936
0.86827	0	4.37926
0.88245	0	4.27513
0.86827	0.005	4.38375
0.88245	0.005	4.27952
0.86827	0.01	4.38824
0.88245	0.01	4.28391
0	0.89684	44.6429
0.005	0.89684	43.7894
0.01	0.89684	42.936
0	0.91122	44.6429
0.005	0.91122	43.7894
0.01	0.91122	42.936
0.89684	0	4.17571
0.91122	0	4.07629
0.89684	0.005	4.18
0.91122	0.005	4.08048
0.89684	0.01	4.18429
0.91122	0.01	4.08467
0	0.92582	44.6429
0.005	0.92582	43.7894
0.01	0.92582	42.936
0	0.94041	44.6429
0.005	0.94041	43.7894
0.01	0.94041	42.936
0.92582	0	3.98135
0.94041	0	3.8864
0.92582	0.005	3.98544
0.94041	0.005	3.8904
0.92582	0.01	3.98953
0.94041	0.01	3.89439
0	0.9552	44.6429
0.005	0.9552	43.7894
0.01	0.9552	42.936
0	0.97	44.6429
0.005	0.97	43.7894
0.01	0.97	42.936
0.9552	0	3.79571
0.97	0	3.70501
0.9552	0.005	3.79961
0.97	0.005	3.70882
0.9552	0.01	3.80351
0.97	0.01	3.71264
0	0.985	44.6429
0.005	0.985	43.7894
0.01	0.985	42.936
0	1	44.6429
0.005	1	43.7894
0.01	1	42.936
0.985	0	3.61843
1	0	3.53185
0.985	0.005	3.62215
1	0.005	3.53547
0.985	0.01	3.62586
1	0.01	3.53909
0	1.015	44.6429
0.005	1.015	43.7894
0.01	1.015	42.936
0	1.03	44.6429
0.005	1.03	43.7894
0.01	1.03	42.936
1.015	0	3.45025
1.03	0	3.36864
1.015	0.005	3.45377
1.03	0.005	3.37208
1.015	0.01	3.4573
1.03	0.01	3.37551
0	1.0448	44.6429
0.005	1.0448	43.7894
0.01	1.0448	42.936
0	1.05959	44.6429
0.005	1.05959	43.7894
0.01	1.05959	42.936
1.0448	0	3.2926
1.05959	0	3.21656
1.0448	0.005	3.29596
1.05959	0.005	3.21984
1.0448	0.01	3.29931
1.05959	0.01	3.22312
0	1.07418	44.6429
0.005	1.07418	43.7894
0.01	1.07418	42.936
0	1.08878	44.6429
0.005	1.08878	43.7894
0.01	1.08878	42.936
1.07418	0	3.14562
1.08878	0	3.07468
1.07418	0.005	3.14883
1.08878	0.005	3.07781
1.07418	0.01	3.15203
1.08878	0.01	3.08095
0	1.10316	44.6429
0.005	1.10316	43.7894
0.01	1.10316	42.936
0	1.11755	44.6429
0.005	1.11755	43.7894
0.01	1.11755	42.936
1.10316	0	3.0084
1.11755	0	2.94212
1.10316	0.005	3.01147
1.11755	0.005	2.94512
1.10316	0.01	3.01454
1.11755	0.01	2.94813
0	1.13173	44.6429
0.005	1.13173	43.7894
0.01	1.13173	42.936
0	1.14592	44.6429
0.005	1.14592	43.7894
0.01	1.14592	42.936
1.13173	0	2.88012
1.14592	0	2.81811
1.13173	0.005	2.88306
1.14592	0.005	2.82099
1.13173	0.01	2.886
1.14592	0.01	2.82387
0	1.1599	44.6429
0.005	1.1599	43.7894
0.01	1.1599	42.936
0	1.17388	44.6429
0.005	1.17388	43.7894
0.01	1.17388	42.936
1.1599	0	2.76004
1.17388	0	2.70196
1.1599	0.005	2.76285
1.17388	0.005	2.70472
1.1599	0.01	2.76567
1.17388	0.01	2.70748
0	1.18765	44.6429
0.005	1.18765	43.7894
0.01	1.18765	42.936
0	1.20143	44.6429
0.005	1.20143	43.7894
0.01	1.20143	42.936
1.18765	0	2.64749
1.20143	0	2.59303
1.18765	0.005	2.6502
1.20143	0.005	2.59568
1.18765	0.01	2.6529
1.20143	0.01	2.59833
0	1.215	44.6429
0.005	1.215	43.7894
0.01	1.215	42.936
0	1.22857	44.6429
0.005	1.22857	43.7894
0.01	1.22857	42.936
1.215	0	2.54189
1.22857	0	2.49075
1.215	0.005	2.54449
1.22857	0.005	2.4933
1.215	0.01	2.54709
1.22857	0.01	2.49585
0	1.24194	44.6429
0.005	1.24194	43.7894
0.01	1.24194	42.936
0	1.25531	44.6429
0.005	1.25531	43.7894
0.01	1.25531	42.936
1.24194	0	2.44269
1.25531	0	2.39463
1.24194	0.005	2.44519
1.25531	0.005	2.39708
1.24194	0.01	2.44769
1.25531	0.01	2.39954
0	1.26847	44.6429
0.005	1.26847	43.7894
0.01	1.26847	42.936
0	1.28163	44.6429
0.005	1.28163	43.7894
0.01	1.28163	42.936
1.26847	0	2.34942
1.28163	0	2.3042
1.26847	0.005	2.35182
1.28163	0.005	2.30656
1.26847	0.01	2.35423
1.28163	0.01	2.30892
0	1.29459	44.6429
0.005	1.29459	43.7894
0.01	1.29459	42.936
0	1.30755	44.6429
0.005	1.30755	43.7894
0.01	1.30755	42.936
1.29459	0	2.26162
1.30755	0	2.21904
1.29459	0.005	2.26394
1.30755	0.005	2.22132
1.29459	0.01	2.26626
1.30755	0.01	2.22359
0	1.32031	44.6429
0.005	1.32031	43.7894
0.01	1.32031	42.936
0	1.33306	44.6429
0.005	1.33306	43.7894
0.01	1.33306	42.936
1.32031	0	2.17891
1.33306	0	2.13878
1.32031	0.005	2.18114
1.33306	0.005	2.14097
1.32031	0.01	2.18338
1.33306	0.01	2.14316
0	1.34561	44.6429
0.005	1.34561	43.7894
0.01	1.34561	42.936
0	1.35816	44.6429
0.005	1.35816	43.7894
0.01	1.35816	42.936
1.34561	0	2.10091
1.35816	0	2.06305
1.34561	0.005	2.10307
1.35816	0.005	2.06517
1.34561	0.01	2.10522
1.35816	0.01	2.06729
0	1.37051	44.6429
0.005	1.37051	43.7894
0.01	1.37051	42.936
0	1.38286	44.6429
0.005	1.38286	43.7894
0.01	1.38286	42.936
1.37051	0	2.02731
1.38286	0	1.99156
1.37051	0.005	2.02939
1.38286	0.005	1.99361
1.37051	0.01	2.03147
1.38286	0.01	1.99565
0	1.395	44.6429
0.005	1.395	43.7894
0.01	1.395	42.936
0	1.40714	44.6429
0.005	1.40714	43.7894
0.01	1.40714	42.936
1.395	0	1.95779
1.40714	0	1.92402
1.395	0.005	1.9598
1.40714	0.005	1.92599
1.395	0.01	1.96181
1.40714	0.01	1.92797
0	1.41908	44.6429
0.005	1.41908	43.7894
0.01	1.41908	42.936
0	1.43102	44.6429
0.005	1.43102	43.7894
0.01	1.43102	42.936
1.41908	0	1.89209
1.43102	0	1.86015
1.41908	0.005	1.89403
1.43102	0.005	1.86206
1.41908	0.01	1.89597
1.43102	0.01	1.86397
0	1.44276	44.6429
0.005	1.44276	43.7894
0.01	1.44276	42.936
0	1.45449	44.6429
0.005	1.45449	43.7894
0.01	1.45449	42.936
1.44276	0	1.82994
1.45449	0	1.79972
1.44276	0.005	1.83182
1.45449	0.005	1.80157
1.44276	0.01	1.8337
1.45449	0.01	1.80342
0	1.46602	44.6429
0.005	1.46602	43.7894
0.01	1.46602	42.936
0	1.47755	44.6429
0.005	1.47755	43.7894
0.01	1.47755	42.936
1.46602	0	1.77112
1.47755	0	1.74251
1.46602	0.005	1.77294
1.47755	0.005	1.7443
1.46602	0.01	1.77476
1.47755	0.01	1.74609
0	1.48888	44.6429
0.005	1.48888	43.7894
0.01	1.48888	42.936
0	1.5002	44.6429
0.005	1.5002	43.7894
0.01	1.5002	42.936
1.48888	0	1.71541
1.5002	0	1.68831
1.48888	0.005	1.71717
1.5002	0.005	1.69005
1.48888	0.01	1.71894
1.5002	0.01	1.69178
0	1.51133	44.6429
0.005	1.51133	43.7894
0.01	1.51133	42.9359
0	1.52245	44.6429
0.005	1.52245	43.7894
0.01	1.52245	42.9359
1.51133	0	1.66262
1.52245	0	1.63693
1.51133	0.005	1.66433
1.52245	0.005	1.63862
1.51133	0.01	1.66604
1.52245	0.01	1.6403
0	1.53337	44.6429
0.005	1.53337	43.7894
0.01	1.53337	42.9359
0	1.54429	44.6429
0.005	1.54429	43.7894
0.01	1.54429	42.9359
1.53337	0	1.61257
1.54429	0	1.5882
1.53337	0.005	1.61423
1.54429	0.005	1.58984
1.53337	0.01	1.61589
1.54429	0.01	1.59148
0	1.555	44.6429
0.005	1.555	43.7894
0.01	1.555	42.9359
0	1.56571	44.6429
0.005	1.56571	43.7894
0.01	1.56571	42.9359
1.555	0	1.56508
1.56571	0	1.54197
1.555	0.005	1.5667
1.56571	0.005	1.54355
1.555	0.01	1.56831
1.56571	0.01	1.54514
0	1.57622	44.6429
0.005	1.57622	43.7894
0.01	1.57622	42.9359
0	1.58673	44.6429
0.005	1.58673	43.7894
0.01	1.58673	42.9359
1.57622	0	1.52002
1.58673	0	1.49807
1.57622	0.005	1.52158
1.58673	0.005	1.49961
1.57622	0.01	1.52315
1.58673	0.01	1.50116
0	1.59704	44.6429
0.005	1.59704	43.7894
0.01	1.59704	42.9359
0	1.60735	44.6429
0.005	1.60735	43.7894
0.01	1.60735	42.9359
1.59704	0	1.47722
1.60735	0	1.45638
1.59704	0.005	1.47875
1.60735	0.005	1.45788
1.59704	0.01	1.48027
1.60735	0.01	1.45938
0	1.61745	44.6429
0.005	1.61745	43.7894
0.01	1.61745	42.9359
0	1.62755	44.6429
0.005	1.62755	43.7894
0.01	1.62755	42.9359
1.61745	0	1.43657
1.62755	0	1.41677
1.61745	0.005	1.43805
1.62755	0.005	1.41823
1.61745	0.01	1.43954
1.62755	0.01	1.41969
0	1.63745	44.6429
0.005	1.63745	43.7894
0.01	1.63745	42.9359
0	1.64735	44.6429
0.005	1.64735	43.7894
0.01	1.64735	42.9359
1.63745	0	1.39794
1.64735	0	1.37911
1.63745	0.005	1.39938
1.64735	0.005	1.38054
1.63745	0.01	1.40083
1.64735	0.01	1.38196
0	1.65704	44.6429
0.005	1.65704	43.7894
0.01	1.65704	42.9359
0	1.66673	44.6429
0.005	1.66673	43.7893
0.01	1.66673	42.9359
1.65704	0	1.36121
1.66673	0	1.34331
1.65704	0.005	1.36262
1.66673	0.005	1.3447
1.65704	0.01	1.36402
1.66673	0.01	1.34609
0	1.67622	44.6429
0.005	1.67622	43.7893
0.01	1.67622	42.9358
0	1.68571	44.6429
0.005	1.68571	43.7893
0.01	1.68571	42.9358
1.67622	0	1.32628
1.68571	0	1.30925
1.67622	0.005	1.32765
1.68571	0.005	1.31061
1.67622	0.01	1.32902
1.68571	0.01	1.31196
0	1.695	44.6429
0.005	1.695	43.7893
0.01	1.695	42.9358
0	1.70429	44.6429
0.005	1.70429	43.7893
0.01	1.70429	42.9358
1.695	0	1.29305
1.70429	0	1.27685
1.695	0.005	1.29439
1.70429	0.005	1.27818
1.695	0.01	1.29573
1.70429	0.01	1.2795
0	1.71337	44.6429
0.005	1.71337	43.7893
0.01	1.71337	42.9358
0	1.72245	44.6429
0.005	1.72245	43.7893
0.01	1.72245	42.9357
1.71337	0	1.26144
1.72245	0	1.24602
1.71337	0.005	1.26274
1.72245	0.005	1.24731
1.71337	0.01	1.26405
1.72245	0.01	1.2486
0	1.73133	44.6429
0.005	1.73133	43.7893
0.01	1.73133	42.9357
0	1.7402	44.6429
0.005	1.7402	43.7893
0.01	1.7402	42.9357
1.73133	0	1.23135
1.7402	0	1.21667
1.73133	0.005	1.23262
1.7402	0.005	1.21793
1.73133	0.01	1.2339
1.7402	0.01	1.21919
0	1.74888	44.6429
0.005	1.74888	43.7893
0.01	1.74888	42.9357
0	1.75755	44.6429
0.005	1.75755	43.7892
0.01	1.75755	42.9356
1.74888	0	1.2027
1.75755	0	1.18873
1.74888	0.005	1.20395
1.75755	0.005	1.18996
1.74888	0.01	1.20519
1.75755	0.01	1.19119
0	1.76602	44.6429
0.005	1.76602	43.7892
0.01	1.76602	42.9356
0	1.77449	44.6429
0.005	1.77449	43.7892
0.01	1.77449	42.9355
1.76602	0	1.17542
1.77449	0	1.16212
1.76602	0.005	1.17664
1.77449	0.005	1.16333
1.76602	0.01	1.17786
1.77449	0.01	1.16453
0	1.78276	44.6429
0.005	1.78276	43.7892
0.01	1.78276	42.9355
0	1.79102	44.6429
0.005	1.79102	43.7891
0.01	1.79102	42.9354
1.78276	0	1.14945
1.79102	0	1.13678
1.78276	0.005	1.15065
1.79102	0.005	1.13796
1.78276	0.01	1.15184
1.79102	0.01	1.13914
0	1.79908	44.6429
0.005	1.79908	43.7891
0.01	1.79908	42.9353
0	1.80714	44.6429
0.005	1.80714	43.7891
0.01	1.80714	42.9353
1.79908	0	1.12472
1.80714	0	1.11265
1.79908	0.005	1.12589
1.80714	0.005	1.11381
1.79908	0.01	1.12705
1.80714	0.01	1.11497
0	1.815	44.6429
0.005	1.815	43.789
0.01	1.815	42.9352
0	1.82286	44.6429
0.005	1.82286	43.789
0.01	1.82286	42.9351
1.815	0	1.10116
1.82286	0	1.08967
1.815	0.005	1.10231
1.82286	0.005	1.0908
1.815	0.01	1.10345
1.82286	0.01	1.09194
0	1.83051	44.6429
0.005	1.83051	43.7889
0.01	1.83051	42.935
0	1.83816	44.6429
0.005	1.83816	43.7888
0.01	1.83816	42.9348
1.83051	0	1.07872
1.83816	0	1.06778
1.83051	0.005	1.07985
1.83816	0.005	1.06889
1.83051	0.01	1.08097
1.83816	0.01	1.07
0	1.84561	44.6429
0.005	1.84561	43.7888
0.01	1.84561	42.9346
0	1.85306	44.6429
0.005	1.85306	43.7887
0.01	1.85306	42.9345
1.84561	0	1.05736
1.85306	0	1.04693
1.84561	0.005	1.05846
1.85306	0.005	1.04802
1.84561	0.01	1.05956
1.85306	0.01	1.04912
0	1.86031	44.6429
0.005	1.86031	43.7885
0.01	1.86031	42.9342
0	1.86755	44.6429
0.005	1.86755	43.7884
0.01	1.86755	42.934
1.86031	0	1.03701
1.86755	0	1.02708
1.86031	0.005	1.03809
1.86755	0.005	1.02815
1.86031	0.01	1.03917
1.86755	0.01	1.02923
0	1.87459	44.6429
0.005	1.87459	43.7883
0.01	1.87459	42.9337
0	1.88163	44.6429
0.005	1.88163	43.7881
0.01	1.88163	42.9333
1.87459	0	1.01763
1.88163	0	1.00818
1.87459	0.005	1.01869
1.88163	0.005	1.00923
1.87459	0.01	1.01976
1.88163	0.01	1.01029
0	1.88847	44.6429
0.005	1.88847	43.7879
0.01	1.88847	42.9329
0	1.89531	44.6429
0.005	1.89531	43.7877
0.01	1.89531	42.9325
1.88847	0	0.99918
1.89531	0	0.99019
1.88847	0.005	1.00023
1.89531	0.005	0.99122
1.88847	0.01	1.00127
1.89531	0.01	0.99226
0	1.90194	44.6429
0.005	1.90194	43.7874
0.01	1.90194	42.9319
0	1.90857	44.6429
0.005	1.90857	43.7871
0.01	1.90857	42.9313
1.90194	0	0.98162
1.90857	0	0.97305
1.90194	0.005	0.98265
1.90857	0.005	0.97407
1.90194	0.01	0.98368
1.90857	0.01	0.9751
0	1.915	44.6429
0.005	1.915	43.7867
0.01	1.915	42.9305
0	1.92143	44.6429
0.005	1.92143	43.7863
0.01	1.92143	42.9296
1.915	0	0.9649
1.92143	0	0.95676
1.915	0.005	0.96592
1.92143	0.005	0.95776
1.915	0.01	0.96693
1.92143	0.01	0.95877
0	1.92765	44.6429
0.005	1.92765	43.7857
0.01	1.92765	42.9285
0	1.93388	44.6429
0.005	1.93388	43.7851
0.01	1.93388	42.9274
1.92765	0	0.94901
1.93388	0	0.94126
1.92765	0.005	0.95001
1.93388	0.005	0.94225
1.92765	0.01	0.95101
1.93388	0.01	0.94324
0	1.9399	44.6429
0.005	1.9399	43.7843
0.01	1.9399	42.9258
0	1.94592	44.6429
0.005	1.94592	43.7835
0.01	1.94592	42.9242
1.9399	0	0.9339
1.94592	0	0.92654
1.9399	0.005	0.93488
1.94592	0.005	0.92752
1.9399	0.01	0.93587
1.94592	0.01	0.92849
0	1.95173	44.6429
0.005	1.95173	43.7824
0.01	1.95173	42.922
0	1.95755	44.6429
0.005	1.95755	43.7813
0.01	1.95755	42.9197
1.95173	0	0.91957
1.95755	0	0.91259
1.95173	0.005	0.92053
1.95755	0.005	0.91355
1.95173	0.01	0.9215
1.95755	0.01	0.91451
0	1.96316	44.6429
0.005	1.96316	43.7797
0.01	1.96316	42.9165
0	1.96878	44.6429
0.005	1.96878	43.7781
0.01	1.96878	42.9133
1.96316	0	0.90604
1.96878	0	0.89949
1.96316	0.005	0.90699
1.96878	0.005	0.90042
1.96316	0.01	0.90793
1.96878	0.01	0.90136
0	1.97418	44.6429
0.005	1.97418	43.7758
0.01	1.97418	42.9086
0	1.97959	44.6429
0.005	1.97959	43.7734
0.01	1.97959	42.9039
1.97418	0	0.89351
1.97959	0	0.88754
1.97418	0.005	0.89442
1.97959	0.005	0.88842
1.97418	0.01	0.89534
1.97959	0.01	0.88931
0	1.9848	44.6429
0.005	1.9848	43.7698
0.01	1.9848	42.8966
0	1.99	44.6429
0.005	1.99	43.7661
0.01	1.99	42.8894
1.9848	0	0.88265
1.99	0	0.87776
1.9848	0.005	0.88348
1.99	0.005	0.87853
1.9848	0.01	0.8843
1.99	0.01	0.8793
0	1.995	44.6429
0.005	1.995	43.7602
0.01	1.995	42.8776
0	2	44.6429
0.005	2	43.7543
0.01	2	42.8657
1.995	0	0.8754
2	0	0.87304
1.995	0.005	0.87605
2	0.005	0.87357
1.995	0.01	0.8767
2	0.01	0.8741
0.0152	1.99	41.882
0.02041	1.99	40.8747
0.0152	1.995	41.8672
0.02041	1.995	40.8569
0.0152	2	41.8524
0.02041	2	40.8391
1.99	0.0152	0.88019
1.995	0.0152	0.87758
2	0.0152	0.87496
1.99	0.02041	0.88109
1.995	0.02041	0.87846
2	0.02041	0.87582
0.02582	1.99	39.78
0.03122	1.99	38.6853
0.02582	1.995	39.7602
0.03122	1.995	38.6634
0.02582	2	39.7403
0.03122	2	38.6415
1.99	0.02582	0.88203
1.995	0.02582	0.87938
2	0.02582	0.87674
1.99	0.03122	0.88297
1.995	0.03122	0.88031
2	0.03122	0.87765
0.03684	1.99	37.5868
0.04245	1.99	36.4883
0.03684	1.995	37.564
0.04245	1.995	36.4646
0.03684	2	37.5411
0.04245	2	36.4408
1.99	0.03684	0.88392
1.995	0.03684	0.88125
2	0.03684	0.87858
1.99	0.04245	0.88487
1.995	0.04245	0.88219
2	0.04245	0.87951
0.04827	1.99	35.4357
0.05408	1.99	34.383
0.04827	1.995	35.4117
0.05408	1.995	34.3588
0.04827	2	35.3877
0.05408	2	34.3345
1.99	0.04827	0.8858
1.995	0.04827	0.88312
2	0.04827	0.88043
1.99	0.05408	0.88674
1.995	0.05408	0.88404
2	0.05408	0.88135
0.0601	1.99	33.3931
0.06612	1.99	32.4032
0.0601	1.995	33.3689
0.06612	1.995	32.3791
0.0601	2	33.3447
0.06612	2	32.355
1.99	0.0601	0.88765
1.995	0.0601	0.88495
2	0.0601	0.88225
1.99	0.06612	0.88856
1.995	0.06612	0.88586
2	0.06612	0.88315
0.07235	1.99	31.4782
0.07857	1.99	30.5531
0.07235	1.995	31.4543
0.07857	1.995	30.5295
0.07235	2	31.4304
0.07857	2	30.5058
1.99	0.07235	0.88945
1.995	0.07235	0.88674
2	0.07235	0.88403
1.99	0.07857	0.89033
1.995	0.07857	0.88762
2	0.07857	0.8849
0.085	1.99	29.6902
0.09143	1.99	28.8272
0.085	1.995	29.6668
0.09143	1.995	28.8041
0.085	2	29.6434
0.09143	2	28.7811
1.99	0.085	0.89119
1.995	0.085	0.88847
2	0.085	0.88575
1.99	0.09143	0.89204
1.995	0.09143	0.88932
2	0.09143	0.88659
0.09806	1.99	28.0222
0.10469	1.99	27.2172
0.09806	1.995	27.9994
0.10469	1.995	27.1947
0.09806	2	27.9767
0.10469	2	27.1723
1.99	0.09806	0.89286
1.995	0.09806	0.89013
2	0.09806	0.8874
1.99	0.10469	0.89368
1.995	0.10469	0.89094
2	0.10469	0.88821
0.11153	1.99	26.4658
0.11837	1.99	25.7144
0.11153	1.995	26.4437
0.11837	1.995	25.6927
0.11153	2	26.4217
0.11837	2	25.671
1.99	0.11153	0.89446
1.995	0.11153	0.89172
2	0.11153	0.88898
1.99	0.11837	0.89524
1.995	0.11837	0.89249
2	0.11837	0.88975
0.12541	1.99	25.0125
0.13245	1.99	24.3107
0.12541	1.995	24.9912
0.13245	1.995	24.2897
0.12541	2	24.9699
0.13245	2	24.2688
1.99	0.12541	0.89598
1.995	0.12541	0.89323
2	0.12541	0.89048
1.99	0.13245	0.89671
1.995	0.13245	0.89396
2	0.13245	0.89121
0.13969	1.99	23.6545
0.14694	1.99	22.9983
0.13969	1.995	23.6339
0.14694	1.995	22.9782
0.13969	2	23.6134
0.14694	2	22.958
1.99	0.13969	0.8974
1.995	0.13969	0.89465
2	0.13969	0.89189
1.99	0.14694	0.8981
1.995	0.14694	0.89534
2	0.14694	0.89258
0.15439	1.99	22.3843
0.16184	1.99	21.7703
0.15439	1.995	22.3646
0.16184	1.995	21.7509
0.15439	2	22.3448
0.16184	2	21.7315
1.99	0.15439	0.89874
1.995	0.15439	0.89598
2	0.15439	0.89322
1.99	0.16184	0.89939
1.995	0.16184	0.89662
2	0.16184	0.89385
0.16949	1.99	21.1952
0.17714	1.99	20.6201
0.16949	1.995	21.1762
0.17714	1.995	20.6015
0.16949	2	21.1572
0.17714	2	20.5829
1.99	0.16949	0.89999
1.995	0.16949	0.89722
2	0.16949	0.89445
1.99	0.17714	0.90058
1.995	0.17714	0.89781
2	0.17714	0.89504
0.185	1.99	20.0809
0.19286	1.99	19.5417
0.185	1.995	20.0627
0.19286	1.995	19.5239
0.185	2	20.0444
0.19286	2	19.506
1.99	0.185	0.90113
1.995	0.185	0.89836
2	0.185	0.89558
1.99	0.19286	0.90168
1.995	0.19286	0.8989
2	0.19286	0.89612
0.20092	1.99	19.0358
0.20898	1.99	18.5298
0.20092	1.995	19.0183
0.20898	1.995	18.5127
0.20092	2	19.0008
0.20898	2	18.4955
1.99	0.20092	0.90218
1.995	0.20092	0.8994
2	0.20092	0.89662
1.99	0.20898	0.90268
1.995	0.20898	0.8999
2	0.20898	0.89711
0.21724	1.99	18.0545
0.22551	1.99	17.5793
0.21724	1.995	18.0377
0.22551	1.995	17.5628
0.21724	2	18.021
0.22551	2	17.5464
1.99	0.21724	0.90313
1.995	0.21724	0.90034
2	0.21724	0.89756
1.99	0.22551	0.90358
1.995	0.22551	0.90079
2	0.22551	0.898
0.23398	1.99	17.1324
0.24245	1.99	16.6856
0.23398	1.995	17.1163
0.24245	1.995	16.6698
0.23398	2	17.1003
0.24245	2	16.6541
1.99	0.23398	0.90398
1.995	0.23398	0.90119
2	0.23398	0.8984
1.99	0.24245	0.90438
1.995	0.24245	0.90159
2	0.24245	0.8988
0.25112	1.99	16.2651
0.2598	1.99	15.8446
0.25112	1.995	16.2497
0.2598	1.995	15.8295
0.25112	2	16.2343
0.2598	2	15.8144
1.99	0.25112	0.90474
1.995	0.25112	0.90195
2	0.25112	0.89916
1.99	0.2598	0.9051
1.995	0.2598	0.9023
2	0.2598	0.89951
0.26867	1.99	15.4485
0.27755	1.99	15.0524
0.26867	1.995	15.4337
0.27755	1.995	15.038
0.26867	2	15.419
0.27755	2	15.0236
1.99	0.26867	0.90541
1.995	0.26867	0.90261
2	0.26867	0.89982
1.99	0.27755	0.90572
1.995	0.27755	0.90292
2	0.27755	0.90013
0.28663	1.99	14.679
0.29571	1.99	14.3056
0.28663	1.995	14.6649
0.29571	1.995	14.2918
0.28663	2	14.6508
0.29571	2	14.278
1.99	0.28663	0.90599
1.995	0.28663	0.90319
2	0.28663	0.90039
1.99	0.29571	0.90626
1.995	0.29571	0.90346
2	0.29571	0.90066
0.305	1.99	13.9533
0.31429	1.99	13.601
0.305	1.995	13.9398
0.31429	1.995	13.5878
0.305	2	13.9263
0.31429	2	13.5746
1.99	0.305	0.90649
1.995	0.305	0.90369
2	0.305	0.90089
1.99	0.31429	0.90672
1.995	0.31429	0.90392
2	0.31429	0.90112
0.32378	1.99	13.2683
0.33327	1.99	12.9356
0.32378	1.995	13.2554
0.33327	1.995	12.923
0.32378	2	13.2425
0.33327	2	12.9104
1.99	0.32378	0.90692
1.995	0.32378	0.90412
2	0.32378	0.90132
1.99	0.33327	0.90712
1.995	0.33327	0.90431
2	0.33327	0.90151
0.34296	1.99	12.6212
0.35265	1.99	12.3068
0.34296	1.995	12.6089
0.35265	1.995	12.2948
0.34296	2	12.5966
0.35265	2	12.2827
1.99	0.34296	0.90728
1.995	0.34296	0.90448
2	0.34296	0.90167
1.99	0.35265	0.90744
1.995	0.35265	0.90464
2	0.35265	0.90183
0.36255	1.99	12.0094
0.37245	1.99	11.7121
0.36255	1.995	11.9977
0.37245	1.995	11.7006
0.36255	2	11.9859
0.37245	2	11.689
1.99	0.36255	0.90758
1.995	0.36255	0.90477
2	0.36255	0.90197
1.99	0.37245	0.90771
1.995	0.37245	0.90491
2	0.37245	0.9021
0.38255	1.99	11.4306
0.39265	1.99	11.1492
0.38255	1.995	11.4194
0.39265	1.995	11.1382
0.38255	2	11.4081
0.39265	2	11.1272
1.99	0.38255	0.90782
1.995	0.38255	0.90501
2	0.38255	0.90221
1.99	0.39265	0.90793
1.995	0.39265	0.90512
2	0.39265	0.90231
0.40296	1.99	10.8827
0.41327	1.99	10.6161
0.40296	1.995	10.8719
0.41327	1.995	10.6056
0.40296	2	10.8611
0.41327	2	10.5951
1.99	0.40296	0.90802
1.995	0.40296	0.90521
2	0.40296	0.9024
1.99	0.41327	0.9081
1.995	0.41327	0.90529
2	0.41327	0.90248
0.42378	1.99	10.3635
0.43429	1.99	10.1108
0.42378	1.995	10.3532
0.43429	1.995	10.1008
0.42378	2	10.3429
0.43429	2	10.0907
1.99	0.42378	0.90817
1.995	0.42378	0.90536
2	0.42378	0.90255
1.99	0.43429	0.90824
1.995	0.43429	0.90543
2	0.43429	0.90262
0.445	1.99	9.87126
0.45571	1.99	9.63168
0.445	1.995	9.86143
0.45571	1.995	9.62207
0.445	2	9.85159
0.45571	2	9.61245
1.99	0.445	0.90829
1.995	0.445	0.90548
2	0.445	0.90267
1.99	0.45571	0.90834
1.995	0.45571	0.90553
2	0.45571	0.90272
0.46663	1.99	9.40433
0.47755	1.99	9.17698
0.46663	1.995	9.39493
0.47755	1.995	9.1678
0.46663	2	9.38553
0.47755	2	9.15861
1.99	0.46663	0.90838
1.995	0.46663	0.90557
2	0.46663	0.90276
1.99	0.47755	0.90842
1.995	0.47755	0.90561
2	0.47755	0.90279
0.48867	1.99	8.96112
0.4998	1.99	8.74526
0.48867	1.995	8.95214
0.4998	1.995	8.73649
0.48867	2	8.94316
0.4998	2	8.72771
1.99	0.48867	0.90844
1.995	0.48867	0.90563
2	0.48867	0.90282
1.99	0.4998	0.90847
1.995	0.4998	0.90566
2	0.4998	0.90285
0.51112	1.99	8.54019
0.52245	1.99	8.33512
0.51112	1.995	8.53161
0.52245	1.995	8.32674
0.51112	2	8.52303
0.52245	2	8.31836
1.99	0.51112	0.90849
1.995	0.51112	0.90568
2	0.51112	0.90287
1.99	0.52245	0.90851
1.995	0.52245	0.9057
2	0.52245	0.90288
0.53398	1.99	8.14021
0.54551	1.99	7.94529
0.53398	1.995	8.13201
0.54551	1.995	7.93728
0.53398	2	8.12381
0.54551	2	7.92927
1.99	0.53398	0.90852
1.995	0.53398	0.90571
2	0.53398	0.90289
1.99	0.54551	0.90853
1.995	0.54551	0.90572
2	0.54551	0.90291
0.55724	1.99	7.75994
0.56898	1.99	7.57458
0.55724	1.995	7.75211
0.56898	1.995	7.56693
0.55724	2	7.74428
0.56898	2	7.55928
1.99	0.55724	0.90854
1.995	0.55724	0.90572
2	0.55724	0.90291
1.99	0.56898	0.90854
1.995	0.56898	0.90573
2	0.56898	0.90292
0.58092	1.99	7.39824
0.59286	1.99	7.22189
0.58092	1.995	7.39076
0.59286	1.995	7.21458
0.58092	2	7.38328
0.59286	2	7.20727
1.99	0.58092	0.90854
1.995	0.58092	0.90573
2	0.58092	0.90292
1.99	0.59286	0.90855
1.995	0.59286	0.90573
2	0.59286	0.90292
0.605	1.99	7.05404
0.61714	1.99	6.88619
0.605	1.995	7.0469
0.61714	1.995	6.87921
0.605	2	7.03975
0.61714	2	6.87223
1.99	0.605	0.90855
1.995	0.605	0.90573
2	0.605	0.90292
1.99	0.61714	0.90855
1.995	0.61714	0.90573
2	0.61714	0.90292
0.62949	1.99	6.72637
0.64184	1.99	6.56655
0.62949	1.995	6.71955
0.64184	1.995	6.55988
0.62949	2	6.71272
0.64184	2	6.55321
1.99	0.62949	0.90854
1.995	0.62949	0.90573
2	0.62949	0.90292
1.99	0.64184	0.90854
1.995	0.64184	0.90573
2	0.64184	0.90291
0.65439	1.99	6.4143
0.66694	1.99	6.26206
0.65439	1.995	6.40779
0.66694	1.995	6.2557
0.65439	2	6.40127
0.66694	2	6.24933
1.99	0.65439	0.90854
1.995	0.65439	0.90572
2	0.65439	0.90291
1.99	0.66694	0.90853
1.995	0.66694	0.90572
2	0.66694	0.90291
0.67969	1.99	6.11699
0.69245	1.99	5.97192
0.67969	1.995	6.11077
0.69245	1.995	5.96584
0.67969	2	6.10455
0.69245	2	5.95976
1.99	0.67969	0.90853
1.995	0.67969	0.90571
2	0.67969	0.9029
1.99	0.69245	0.90852
1.995	0.69245	0.90571
2	0.69245	0.90289
0.70541	1.99	5.83364
0.71837	1.99	5.69535
0.70541	1.995	5.82769
0.71837	1.995	5.68955
0.70541	2	5.82175
0.71837	2	5.68374
1.99	0.70541	0.90852
1.995	0.70541	0.9057
2	0.70541	0.90289
1.99	0.71837	0.90851
1.995	0.71837	0.9057
2	0.71837	0.90288
0.73153	1.99	5.56349
0.74469	1.99	5.43164
0.73153	1.995	5.55782
0.74469	1.995	5.4261
0.73153	2	5.55215
0.74469	2	5.42055
1.99	0.73153	0.90851
1.995	0.73153	0.90569
2	0.73153	0.90288
1.99	0.74469	0.9085
1.995	0.74469	0.90569
2	0.74469	0.90287
0.75806	1.99	5.30587
0.77143	1.99	5.18011
0.75806	1.995	5.30046
0.77143	1.995	5.17482
0.75806	2	5.29504
0.77143	2	5.16953
1.99	0.75806	0.9085
1.995	0.75806	0.90568
2	0.75806	0.90287
1.99	0.77143	0.90849
1.995	0.77143	0.90568
2	0.77143	0.90286
0.785	1.99	5.06013
0.79857	1.99	4.94014
0.785	1.995	5.05496
0.79857	1.995	4.93509
0.785	2	5.04979
0.79857	2	4.93004
1.99	0.785	0.90849
1.995	0.785	0.90567
2	0.785	0.90286
1.99	0.79857	0.90848
1.995	0.79857	0.90567
2	0.79857	0.90285
0.81235	1.99	4.82565
0.82612	1.99	4.71115
0.81235	1.995	4.82071
0.82612	1.995	4.70633
0.81235	2	4.81578
0.82612	2	4.70151
1.99	0.81235	0.90848
1.995	0.81235	0.90566
2	0.81235	0.90285
1.99	0.82612	0.90847
1.995	0.82612	0.90566
2	0.82612	0.90284
0.8401	1.99	4.60186
0.85408	1.99	4.49258
0.8401	1.995	4.59715
0.85408	1.995	4.48798
0.8401	2	4.59244
0.85408	2	4.48338
1.99	0.8401	0.90847
1.995	0.8401	0.90565
2	0.8401	0.90284
1.99	0.85408	0.90846
1.995	0.85408	0.90565
2	0.85408	0.90283
0.86827	1.99	4.38824
0.88245	1.99	4.28391
0.86827	1.995	4.38375
0.88245	1.995	4.27952
0.86827	2	4.37926
0.88245	2	4.27513
1.99	0.86827	0.90846
1.995	0.86827	0.90564
2	0.86827	0.90283
1.99	0.88245	0.90846
1.995	0.88245	0.90564
2	0.88245	0.90283
0.89684	1.99	4.18429
0.91122	1.99	4.08467
0.89684	1.995	4.18
0.91122	1.995	4.08048
0.89684	2	4.17571
0.91122	2	4.07629
1.99	0.89684	0.90845
1.995	0.89684	0.90564
2	0.89684	0.90282
1.99	0.91122	0.90845
1.995	0.91122	0.90563
2	0.91122	0.90282
0.92582	1.99	3.98953
0.94041	1.99	3.89439
0.92582	1.995	3.98544
0.94041	1.995	3.8904
0.92582	2	3.98135
0.94041	2	3.8864
1.99	0.92582	0.90845
1.995	0.92582	0.90563
2	0.92582	0.90282
1.99	0.94041	0.90845
1.995	0.94041	0.90563
2	0.94041	0.90282
0.9552	1.99	3.80351
0.97	1.99	3.71264
0.9552	1.995	3.79961
0.97	1.995	3.70882
0.9552	2	3.79571
0.97	2	3.70501
1.99	0.9552	0.90844
1.995	0.9552	0.90563
2	0.9552	0.90281
1.99	0.97	0.90844
1.995	0.97	0.90563
2	0.97	0.90281
0.985	1.99	3.62586
1	1.99	3.53909
0.985	1.995	3.62215
1	1.995	3.53547
0.985	2	3.61843
1	2	3.53185
1.99	0.985	0.90844
1.995	0.985	0.90563
2	0.985	0.90281
1.99	1	0.90844
1.995	1	0.90563
2	1	0.90281
1.015	1.99	3.4573
1.03	1.99	3.37551
1.015	1.995	3.45377
1.03	1.995	3.37208
1.015	2	3.45025
1.03	2	3.36864
1.99	1.015	0.90844
1.995	1.015	0.90563
2	1.015	0.90281
1.99	1.03	0.90844
1.995	1.03	0.90563
2	1.03	0.90281
1.0448	1.99	3.29931
1.05959	1.99	3.22312
1.0448	1.995	3.29596
1.05959	1.995	3.21984
1.0448	2	3.2926
1.05959	2	3.21656
1.99	1.0448	0.90844
1.995	1.0448	0.90563
2	1.0448	0.90281
1.99	1.05959	0.90845
1.995	1.05959	0.90563
2	1.05959	0.90282
1.07418	1.99	3.15203
1.08878	1.99	3.08095
1.07418	1.995	3.14883
1.08878	1.995	3.07781
1.07418	2	3.14562
1.08878	2	3.07468
1.99	1.07418	0.90845
1.995	1.07418	0.90563
2	1.07418	0.90282
1.99	1.08878	0.90845
1.995	1.08878	0.90563
2	1.08878	0.90282
1.10316	1.99	3.01454
1.11755	1.99	2.94813
1.10316	1.995	3.01147
1.11755	1.995	2.94512
1.10316	2	3.0084
1.11755	2	2.94212
1.99	1.10316	0.90845
1.995	1.10316	0.90564
2	1.10316	0.90282
1.99	1.11755	0.90846
1.995	1.11755	0.90564
2	1.11755	0.90283
1.13173	1.99	2.886
1.14592	1.99	2.82387
1.13173	1.995	2.88306
1.14592	1.995	2.82099
1.13173	2	2.88012
1.14592	2	2.81811
1.99	1.13173	0.90846
1.995	1.13173	0.90564
2	1.13173	0.90283
1.99	1.14592	0.90846
1.995	1.14592	0.90565
2	1.14592	0.90283
1.1599	1.99	2.76567
1.17388	1.99	2.70748
1.1599	1.995	2.76285
1.17388	1.995	2.70472
1.1599	2	2.76004
1.17388	2	2.70196
1.99	1.1599	0.90847
1.995	1.1599	0.90565
2	1.1599	0.90284
1.99	1.17388	0.90847
1.995	1.17388	0.90566
2	1.17388	0.90284
1.18765	1.99	2.6529
1.20143	1.99	2.59833
1.18765	1.995	2.6502
1.20143	1.995	2.59568
1.18765	2	2.64749
1.20143	2	2.59303
1.99	1.18765	0.90848
1.995	1.18765	0.90566
2	1.18765	0.90285
1.99	1.20143	0.90848
1.995	1.20143	0.90567
2	1.20143	0.90285
1.215	1.99	2.54709
1.22857	1.99	2.49585
1.215	1.995	2.54449
1.22857	1.995	2.4933
1.215	2	2.54189
1.22857	2	2.49075
1.99	1.215	0.90849
1.995	1.215	0.90567
2	1.215	0.90286
1.99	1.22857	0.90849
1.995	1.22857	0.90568
2	1.22857	0.90286
1.24194	1.99	2.44769
1.25531	1.99	2.39954
1.24194	1.995	2.44519
1.25531	1.995	2.39708
1.24194	2	2.44269
1.25531	2	2.39463
1.99	1.24194	0.9085
1.995	1.24194	0.90568
2	1.24194	0.90287
1.99	1.25531	0.9085
1.995	1.25531	0.90569
2	1.25531	0.90287
1.26847	1.99	2.35423
1.28163	1.99	2.30892
1.26847	1.995	2.35182
1.28163	1.995	2.30656
1.26847	2	2.34942
1.28163	2	2.3042
1.99	1.26847	0.90851
1.995	1.26847	0.90569
2	1.26847	0.90288
1.99	1.28163	0.90851
1.995	1.28163	0.9057
2	1.28163	0.90288
1.29459	1.99	2.26626
1.30755	1.99	2.22359
1.29459	1.995	2.26394
1.30755	1.995	2.22132
1.29459	2	2.26162
1.30755	2	2.21904
1.99	1.29459	0.90852
1.995	1.29459	0.9057
2	1.29459	0.90289
1.99	1.30755	0.90852
1.995	1.30755	0.90571
2	1.30755	0.90289
1.32031	1.99	2.18338
1.33306	1.99	2.14316
1.32031	1.995	2.18114
1.33306	1.995	2.14097
1.32031	2	2.17891
1.33306	2	2.13878
1.99	1.32031	0.90853
1.995	1.32031	0.90571
2	1.32031	0.9029
1.99	1.33306	0.90853
1.995	1.33306	0.90572
2	1.33306	0.90291
1.34561	1.99	2.10522
1.35816	1.99	2.06729
1.34561	1.995	2.10307
1.35816	1.995	2.06517
1.34561	2	2.10091
1.35816	2	2.06305
1.99	1.34561	0.90854
1.995	1.34561	0.90572
2	1.34561	0.90291
1.99	1.35816	0.90854
1.995	1.35816	0.90573
2	1.35816	0.90291
1.37051	1.99	2.03147
1.38286	1.99	1.99565
1.37051	1.995	2.02939
1.38286	1.995	1.99361
1.37051	2	2.02731
1.38286	2	1.99156
1.99	1.37051	0.90854
1.995	1.37051	0.90573
2	1.37051	0.90292
1.99	1.38286	0.90855
1.995	1.38286	0.90573
2	1.38286	0.90292
1.395	1.99	1.96181
1.40714	1.99	1.92797
1.395	1.995	1.9598
1.40714	1.995	1.92599
1.395	2	1.95779
1.40714	2	1.92402
1.99	1.395	0.90855
1.995	1.395	0.90573
2	1.395	0.90292
1.99	1.40714	0.90855
1.995	1.40714	0.90573
2	1.40714	0.90292
1.41908	1.99	1.89597
1.43102	1.99	1.86397
1.41908	1.995	1.89403
1.43102	1.995	1.86206
1.41908	2	1.89209
1.43102	2	1.86015
1.99	1.41908	0.90854
1.995	1.41908	0.90573
2	1.41908	0.90292
1.99	1.43102	0.90854
1.995	1.43102	0.90573
2	1.43102	0.90292
1.44276	1.99	1.8337
1.45449	1.99	1.80342
1.44276	1.995	1.83182
1.45449	1.995	1.80157
1.44276	2	1.82994
1.45449	2	1.79972
1.99	1.44276	0.90854
1.995	1.44276	0.90572
2	1.44276	0.90291
1.99	1.45449	0.90853
1.995	1.45449	0.90572
2	1.45449	0.90291
1.46602	1.99	1.77476
1.47755	1.99	1.74609
1.46602	1.995	1.77294
1.47755	1.995	1.7443
1.46602	2	1.77112
1.47755	2	1.74251
1.99	1.46602	0.90852
1.995	1.46602	0.90571
2	1.46602	0.90289
[truncated: 38,403 more rows]

[truncated: 14 more sheets: Figure 4F, Figure 6B, Figure 6C, Figure 6D, Supplementary figure S4, Supplementary figure S6-S7, Supplementary figure S9, Supplementary figure S12, Supplementary figure S16-S17, Supplementary figure S21, Supplementary figure S22, Supplementary figure S23-S26, Supplementary figure S28, Supplementary figure S29]
